# Supplementary material for: 2,2′-[(1E,1′E)-2,2′-(2,5-Dibut­oxy-1,4-phenyl­ene)bis­(ethene-2,1-di­yl)]dipyridine
Source: Acta Crystallogr Sect E Struct Rep Online. 2010 Jun 30;66(Pt 7):o1877. doi: 10.1107/S1600536810013656 (PMC3006845; doi:10.1107/S1600536810013656)
Supplement: Supplementary file 2 [file e-66-o1877-Isup2.hkl]

# 
# h,k,l, Fc-squared, Fo-squared, sigma(Fo-squared) and status flag 
# 
data_I
_shelx_title '                                   LIKE in P2(1)/c' 
_shelx_refln_list_code          4 
_shelx_F_calc_maximum      149.99 
_exptl_crystal_F_000       460.00 
_reflns_d_resolution_high  0.8409 
 
loop_ 
 _symmetry_equiv_pos_as_xyz 
 'x, y, z' 
 '-x, y+1/2, -z+1/2' 
 '-x, -y, -z' 
 'x, -y-1/2, z-1/2' 
 
_cell_length_a     8.8822 
_cell_length_b    13.8923 
_cell_length_c    10.3871 
_cell_angle_alpha  90.000 
_cell_angle_beta  107.392 
_cell_angle_gamma  90.000 
 
_shelx_F_squared_multiplier     1.000 
 
loop_ 
 _refln_index_h 
 _refln_index_k 
 _refln_index_l 
 _refln_F_squared_calc 
 _refln_F_squared_meas 
 _refln_F_squared_sigma 
 _refln_observed_status 
   1   0   0      668.68      591.31      8.52 o 
   2   0   0     2310.12     2085.09     42.25 o 
   3   0   0     1368.49     1252.19     22.64 o 
   4   0   0      159.00      161.98      9.39 o 
   5   0   0        2.23        3.58      1.64 o 
   6   0   0      250.44      251.30      9.66 o 
   7   0   0      109.22      107.42      9.51 o 
   8   0   0       13.58       12.55      5.60 o 
   9   0   0        5.70        3.35      4.16 o 
  10   0   0        9.56        8.86      4.89 o 
   1   1   0      722.19      668.46      8.47 o 
   2   1   0     2857.30     2651.37     28.04 o 
   3   1   0      123.35      146.57      3.12 o 
   4   1   0        2.93        2.91      0.73 o 
   5   1   0        8.50        4.73      1.12 o 
   6   1   0      163.74      165.58      4.11 o 
   7   1   0       15.54       12.68      2.84 o 
   8   1   0        0.70       -0.52      1.61 o 
   9   1   0        2.74        2.58      2.88 o 
  10   1   0        1.58       -4.30      4.27 o 
   0   2   0      750.54      641.18     12.59 o 
   1   2   0     5285.04     5119.96     48.51 o 
   2   2   0     5218.65     5160.45     53.90 o 
   3   2   0      159.58      167.56      3.75 o 
   4   2   0       14.71       18.29      1.46 o 
   5   2   0      416.98      394.34     10.16 o 
   6   2   0       32.36       32.69      2.40 o 
   7   2   0        1.36        0.54      1.48 o 
   8   2   0       78.56       77.72      3.95 o 
   9   2   0        0.03       -2.96      2.42 o 
  10   2   0        0.75        0.11      4.89 o 
   1   3   0     3157.02     2932.26     28.24 o 
   2   3   0      709.20      716.05      8.86 o 
   3   3   0        7.49        9.89      1.38 o 
   4   3   0      221.33      236.95      4.19 o 
   5   3   0        4.15        8.17      1.09 o 
   6   3   0        6.90        6.09      1.49 o 
   7   3   0       10.53       11.27      1.91 o 
   8   3   0        0.50        1.69      1.58 o 
   9   3   0       20.23       21.79      9.89 o 
   0   4   0     1668.51     1714.96     29.83 o 
   1   4   0      195.80      180.31      2.87 o 
   2   4   0       66.67       58.52      1.45 o 
   3   4   0      888.62      899.95     11.39 o 
   4   4   0       74.47       61.39      2.36 o 
   5   4   0       62.05       76.74      3.25 o 
   6   4   0       17.07       22.12      3.48 o 
   7   4   0        7.69       10.20      1.83 o 
   8   4   0       61.67       56.01      3.66 o 
   9   4   0        2.93        4.90      3.24 o 
   1   5   0       10.79       12.96      1.16 o 
   2   5   0      119.95      140.35      2.85 o 
   3   5   0      187.74      181.14      3.88 o 
   4   5   0      658.98      618.19      9.11 o 
   5   5   0        0.01       -1.66      1.11 o 
   6   5   0       24.52       28.43      2.60 o 
   7   5   0      146.78      168.49      4.91 o 
   8   5   0        3.95        6.44      2.13 o 
   9   5   0        3.20        3.80      2.75 o 
   0   6   0        0.00       -0.25      0.91 o 
   1   6   0       37.42       36.19      1.93 o 
   2   6   0      125.20      125.60      2.69 o 
   3   6   0       32.57       40.88      2.32 o 
   4   6   0       30.10       27.37      1.97 o 
   5   6   0        0.98       -0.84      1.08 o 
   6   6   0       52.28       48.72      5.33 o 
   7   6   0        6.06        5.74      1.60 o 
   8   6   0        4.71        4.17      2.42 o 
   9   6   0        0.04        3.10      4.47 o 
   1   7   0       30.69       35.59      1.85 o 
   2   7   0       33.72       35.08      2.66 o 
   3   7   0       14.26       12.66      1.53 o 
   4   7   0        0.46        3.22      1.25 o 
   5   7   0       58.94       57.64      2.91 o 
   6   7   0       21.72       23.08      2.32 o 
   7   7   0        2.19        2.58      1.56 o 
   8   7   0        3.39        5.94      2.07 o 
   9   7   0        3.44        5.50      4.21 o 
   0   8   0        0.93        1.74      1.33 o 
   1   8   0      113.90      111.20      3.67 o 
   2   8   0        1.21        3.78      1.05 o 
   3   8   0        4.06        4.44      1.29 o 
   4   8   0        1.21        1.77      1.30 o 
   5   8   0        4.86        9.05      1.73 o 
   6   8   0       62.53       62.41      3.32 o 
   7   8   0       12.03       11.66      2.77 o 
   8   8   0        4.52        6.12      2.24 o 
   1   9   0        0.09        0.47      0.93 o 
   2   9   0       32.11       36.00      2.26 o 
   3   9   0       21.77       20.03      2.01 o 
   4   9   0      557.40      546.32      9.37 o 
   5   9   0       41.45       47.45      2.94 o 
   6   9   0       43.60       43.02      2.99 o 
   7   9   0       38.81       40.68      3.23 o 
   8   9   0        0.77       -0.22      2.11 o 
   0  10   0       86.21       74.17      3.97 o 
   1  10   0      144.78      139.25      3.67 o 
   2  10   0       31.81       37.67      2.51 o 
   3  10   0      275.85      270.37      6.15 o 
   4  10   0      128.79      120.36      4.22 o 
   5  10   0        0.21        0.06      1.41 o 
   6  10   0       20.78       19.96      2.51 o 
   7  10   0       10.63       10.78      2.25 o 
   8  10   0        0.01        0.60      2.80 o 
   1  11   0        8.32       10.04      1.67 o 
   2  11   0      294.15      262.74      6.11 o 
   3  11   0        8.06        4.72      2.01 o 
   4  11   0       56.64       55.69      3.22 o 
   5  11   0       12.82       17.05      2.30 o 
   6  11   0        3.44        3.23      1.88 o 
   7  11   0        0.01       -0.73      1.98 o 
   0  12   0      225.27      215.02      8.49 o 
   1  12   0      357.76      374.63      7.76 o 
   2  12   0       66.80       74.12      3.57 o 
   3  12   0       29.95       29.82      2.68 o 
   4  12   0        1.46        3.92      1.68 o 
   5  12   0       23.36       23.54      2.68 o 
   6  12   0        3.73        1.79      1.88 o 
   1  13   0      146.60      158.28      5.04 o 
   2  13   0        1.76       -1.68      1.38 o 
   3  13   0       71.10       72.55      5.91 o 
   4  13   0        0.03        0.25      1.57 o 
   5  13   0        0.59        1.61      1.79 o 
   6  13   0        3.37        5.86      2.30 o 
   0  14   0      397.37      420.59     24.41 o 
   1  14   0        4.98        2.00      1.89 o 
   2  14   0       20.82       26.53      2.82 o 
   3  14   0        2.03        3.41      1.81 o 
   4  14   0        0.01       -1.46      1.67 o 
   5  14   0        0.13       -1.69      1.86 o 
   1  15   0        1.17        2.11      2.26 o 
   2  15   0        2.97        5.33      2.00 o 
   3  15   0        4.82        7.48      2.35 o 
   4  15   0        0.04        1.40      2.07 o 
   0  16   0        3.96       -2.31      4.02 o 
   1  16   0        0.38        2.69      2.09 o 
   2  16   0       19.53       25.19      3.13 o 
 -10   1   1        6.77        7.09      3.79 o 
  -9   1   1       11.88       19.49      7.17 o 
  -8   1   1       50.55       42.40      4.55 o 
  -7   1   1       28.34       25.81      2.13 o 
  -6   1   1      126.48      128.54      3.18 o 
  -5   1   1       67.93       74.38      2.82 o 
  -4   1   1      596.25      541.32      7.30 o 
  -3   1   1     3487.28     3386.97     32.68 o 
  -2   1   1     7469.68     7334.67     68.77 o 
  -1   1   1      447.07      475.30      5.01 o 
   0   1   1      397.08      170.84      5.05 o 
   1   1   1      411.14      362.45      4.10 o 
   2   1   1      109.54       94.65      2.96 o 
   3   1   1      410.29      397.64      5.66 o 
   4   1   1       16.22       16.54      1.23 o 
   5   1   1      157.18      153.72      3.40 o 
   6   1   1        0.05        1.17      1.26 o 
   7   1   1       37.29       35.39      2.49 o 
   8   1   1        7.22        7.49      2.15 o 
 -10   2   1       32.68       36.06      5.29 o 
  -9   2   1        0.02       -0.73      2.52 o 
  -8   2   1        4.72        7.98      2.31 o 
  -7   2   1       10.64        6.99      1.33 o 
  -6   2   1        2.46        0.97      1.05 o 
  -5   2   1       36.59       32.83      1.61 o 
  -4   2   1        0.18       -0.48      0.62 o 
  -3   2   1      534.28      501.96      6.51 o 
  -2   2   1    22496.62    20994.93    325.45 o 
  -1   2   1       14.78       19.13      0.70 o 
   0   2   1     1743.04     1584.32     18.83 o 
   1   2   1    11102.49    10663.83     99.73 o 
   2   2   1      127.42      130.95      2.22 o 
   3   2   1       15.44       13.77      1.09 o 
   4   2   1      339.43      334.61      4.99 o 
   5   2   1       15.77       15.05      1.51 o 
   6   2   1       42.26       39.17      2.67 o 
   7   2   1        4.02        3.01      1.56 o 
   8   2   1        0.21        3.76      2.01 o 
   9   2   1        0.45       -0.68      4.49 o 
 -10   3   1        2.39       -1.53      3.16 o 
  -9   3   1       13.93       19.53     10.99 o 
  -8   3   1       32.79       39.01      3.77 o 
  -7   3   1        0.68        0.27      1.50 o 
  -6   3   1       13.91       18.26      1.89 o 
  -5   3   1       37.55       35.99      2.04 o 
  -4   3   1        8.47        9.63      0.96 o 
  -3   3   1     3483.54     3345.51     32.56 o 
  -2   3   1        0.01        0.98      0.55 o 
  -1   3   1     5621.76     5147.01     53.46 o 
   0   3   1       63.80       67.07      1.48 o 
   1   3   1      404.52      423.39      5.82 o 
   2   3   1      334.30      313.25      4.81 o 
   3   3   1      900.31      952.65     11.90 o 
   4   3   1      347.35      361.38      5.23 o 
   5   3   1        7.47        6.72      1.34 o 
   6   3   1        3.66        1.80      1.40 o 
   7   3   1       23.49       30.97      3.18 o 
   8   3   1        0.04       -0.12      1.88 o 
   9   3   1        6.69        8.88      4.96 o 
 -10   4   1        2.90       -1.98      2.77 o 
  -9   4   1        4.91        6.43      2.89 o 
  -8   4   1       28.87       31.67      3.73 o 
  -7   4   1       43.71       49.48      2.86 o 
  -6   4   1        0.71       -0.56      1.16 o 
  -5   4   1        0.43        2.11      1.14 o 
  -4   4   1     1425.11     1350.78     14.62 o 
  -3   4   1       85.68       74.98      1.83 o 
  -2   4   1      870.62      774.36      9.54 o 
  -1   4   1      332.31      285.48      3.93 o 
   0   4   1     1696.41     1626.83     22.52 o 
   1   4   1      315.26      317.58      4.24 o 
   2   4   1      297.73      315.36      5.01 o 
   3   4   1     1390.39     1488.14     19.45 o 
   4   4   1       43.90       49.37      2.96 o 
   5   4   1       15.70       23.30      1.99 o 
   6   4   1       26.61       27.42      2.27 o 
   7   4   1        1.06        0.73      1.47 o 
   8   4   1        6.11        5.20      2.64 o 
   9   4   1        0.93        2.52      3.18 o 
  -9   5   1       10.81        8.43      3.16 o 
  -8   5   1       20.76       19.01      3.14 o 
  -7   5   1        0.02        1.68      1.41 o 
  -6   5   1        6.79        2.48      1.64 o 
  -5   5   1      308.46      309.57      5.98 o 
  -4   5   1      201.20      171.11      4.24 o 
  -3   5   1       29.13       27.68      1.40 o 
  -2   5   1      369.70      360.57      4.98 o 
  -1   5   1      126.64      137.76      2.88 o 
   0   5   1      118.48       95.72      2.19 o 
   1   5   1        1.16        2.04      0.63 o 
   2   5   1     1680.91     1659.65     17.30 o 
   3   5   1       21.38       19.06      1.53 o 
   4   5   1        5.94        6.34      1.32 o 
   5   5   1       42.67       46.97      2.60 o 
   6   5   1       10.51       11.20      2.24 o 
   7   5   1        0.01        0.62      1.54 o 
   8   5   1       10.30        4.91      2.32 o 
   9   5   1        7.66       16.97      5.78 o 
  -9   6   1        1.52       -0.08      2.62 o 
  -8   6   1       28.07       28.68      3.71 o 
  -7   6   1      158.74      174.40      6.85 o 
  -6   6   1       70.86       78.35      3.31 o 
  -5   6   1       49.03       52.81      3.23 o 
  -4   6   1      117.82      100.87      3.59 o 
  -3   6   1       15.52       12.34      1.07 o 
  -2   6   1      103.69      110.34      2.54 o 
  -1   6   1        0.65        1.80      0.68 o 
   0   6   1      587.01      566.58      7.16 o 
   1   6   1      209.71      203.10      3.56 o 
   2   6   1        7.01        5.26      0.88 o 
   3   6   1        3.84        5.70      1.34 o 
   4   6   1       63.53       85.85      4.80 o 
   5   6   1        1.48        1.16      1.35 o 
   6   6   1       55.59       54.06      3.07 o 
   7   6   1        0.56        0.89      1.94 o 
   8   6   1        0.01       -1.72      2.01 o 
   9   6   1        0.15        0.70      6.41 o 
  -9   7   1        7.12        9.34      3.10 o 
  -8   7   1        0.03        0.85      2.85 o 
  -7   7   1        7.35       10.78      2.20 o 
  -6   7   1      782.33      739.29     11.61 o 
  -5   7   1      166.54      143.37      4.21 o 
  -4   7   1      273.17      251.33     12.38 o 
  -3   7   1        0.17        0.15      0.81 o 
  -2   7   1       14.44       13.52      1.23 o 
  -1   7   1       15.81       22.07      1.45 o 
   0   7   1      244.70      250.50      4.26 o 
   1   7   1       56.45       54.19      1.98 o 
   2   7   1      179.83      167.99      3.39 o 
   3   7   1      208.95      202.94      4.64 o 
   4   7   1       51.85       55.95      2.78 o 
   5   7   1      256.52      262.84      7.66 o 
   6   7   1        3.15        3.81      1.63 o 
   7   7   1       12.75       11.55      2.84 o 
   8   7   1       11.83       12.01      2.74 o 
  -9   8   1        0.10       -0.80      2.79 o 
  -8   8   1        1.65        2.14      3.05 o 
  -7   8   1       13.76        7.61      2.09 o 
  -6   8   1       25.98       33.55      3.37 o 
  -5   8   1      341.59      313.73      7.54 o 
  -4   8   1        0.22       -0.02      1.06 o 
  -3   8   1       63.40       52.56      2.54 o 
  -2   8   1        0.51       -0.04      0.82 o 
  -1   8   1       40.02       36.25      1.86 o 
   0   8   1      322.91      325.72      7.73 o 
   1   8   1      131.16      129.33      3.13 o 
   2   8   1       35.98       45.09      2.38 o 
   3   8   1        0.12        1.23      1.20 o 
   4   8   1      161.16      167.70      4.63 o 
   5   8   1        4.39        1.38      1.47 o 
   6   8   1        1.96        1.60      1.56 o 
   7   8   1        2.95        2.54      2.13 o 
   8   8   1       14.66       14.78      3.47 o 
  -8   9   1        9.22       10.15      3.80 o 
  -7   9   1        0.01       -0.02      1.75 o 
  -6   9   1        6.33        4.15      1.78 o 
  -5   9   1       79.20       74.19      5.01 o 
  -4   9   1      199.18      186.69      4.98 o 
  -3   9   1        4.45        3.31      1.42 o 
  -2   9   1      114.87      128.62      3.35 o 
  -1   9   1       26.50       28.04      2.43 o 
   0   9   1        2.27        1.64      1.02 o 
   1   9   1       26.74       32.14      1.96 o 
   2   9   1      481.45      492.82      8.39 o 
   3   9   1       14.33       14.09      1.87 o 
   4   9   1       78.14       75.00      3.42 o 
   5   9   1        4.41        2.56      1.52 o 
   6   9   1        1.66        3.57      1.70 o 
   7   9   1       25.98       26.26      3.34 o 
   8   9   1        0.04        1.42      2.85 o 
  -8  10   1        0.24       -1.02      2.70 o 
  -7  10   1        6.30        4.73      2.16 o 
  -6  10   1       31.69       33.25      2.84 o 
  -5  10   1        2.17        3.99      1.50 o 
  -4  10   1      281.00      277.42      7.26 o 
  -3  10   1       60.56       69.78      3.27 o 
  -2  10   1       86.31      100.06      3.59 o 
  -1  10   1        0.25       -0.54      1.04 o 
   0  10   1       14.39       10.42      1.63 o 
   1  10   1       58.95       50.01      2.42 o 
   2  10   1      152.79      162.10      5.08 o 
   3  10   1       98.45       94.34      7.20 o 
   4  10   1       25.92       26.96      2.47 o 
   5  10   1        0.11        0.36      1.42 o 
   6  10   1        3.00        4.51      1.96 o 
   7  10   1        8.55        7.95      2.76 o 
  -7  11   1        0.34        0.78      2.07 o 
  -6  11   1        9.89       11.48      2.23 o 
  -5  11   1       27.37       26.40      2.74 o 
  -4  11   1        0.52        2.42      1.49 o 
  -3  11   1      489.14      513.98      9.33 o 
  -2  11   1      124.66      121.03      4.07 o 
  -1  11   1       16.21       18.31      1.89 o 
   0  11   1       10.10        7.75      1.55 o 
   1  11   1       10.18        7.94      1.73 o 
   2  11   1       48.39       44.95      2.85 o 
   3  11   1       95.23       90.92      3.84 o 
   4  11   1        7.50       12.95      2.07 o 
   5  11   1       24.15       22.25      2.58 o 
   6  11   1        0.00       -1.83      2.18 o 
   7  11   1        1.59        2.89      2.51 o 
  -7  12   1        2.38        2.64      2.74 o 
  -6  12   1       14.10       10.85      2.37 o 
  -5  12   1        5.83        5.37      1.87 o 
  -4  12   1       23.96       21.27      2.48 o 
  -3  12   1        2.54        3.34      1.50 o 
  -2  12   1      114.50      123.82      4.37 o 
  -1  12   1       44.46       49.62      5.24 o 
   0  12   1       93.32       85.04      3.38 o 
   1  12   1      282.90      285.18      7.55 o 
   2  12   1       18.65       11.72      1.92 o 
   3  12   1        1.75        2.41      1.37 o 
   4  12   1        3.71        3.84      1.65 o 
   5  12   1        3.24        3.05      1.70 o 
   6  12   1        0.40        2.31      2.29 o 
  -6  13   1        6.18        0.80      2.19 o 
  -5  13   1        1.59        3.28      1.98 o 
  -4  13   1       13.87       21.81      3.08 o 
  -3  13   1       50.18       65.04      3.68 o 
  -2  13   1       32.70       30.66      2.76 o 
  -1  13   1       98.27       99.11      4.67 o 
   0  13   1       62.78       58.00      3.31 o 
   1  13   1       17.00       17.55      2.28 o 
   2  13   1        3.01        2.61      1.56 o 
   3  13   1        4.19        2.55      1.67 o 
   4  13   1        4.43        3.63      2.52 o 
   5  13   1        5.03        5.18      2.25 o 
  -5  14   1        1.46        3.35      2.06 o 
  -4  14   1        0.93        3.23      1.88 o 
  -3  14   1        1.82        2.80      1.86 o 
  -2  14   1       73.63       85.27      4.20 o 
  -1  14   1      136.26      153.62      8.21 o 
   0  14   1        0.69        3.11      1.95 o 
   1  14   1        0.00        0.55      1.64 o 
   2  14   1        0.54        0.09      1.64 o 
   3  14   1        0.49        1.32      1.76 o 
   4  14   1        0.12        2.96      1.93 o 
   5  14   1        3.35        4.72      2.70 o 
  -4  15   1        0.31        2.61      2.05 o 
  -3  15   1        0.90       -1.59      1.74 o 
  -2  15   1       43.38       49.15      3.64 o 
  -1  15   1       12.81       14.18      2.58 o 
   0  15   1        7.76        8.04      2.31 o 
   1  15   1       41.29       40.10      4.35 o 
   2  15   1        3.02        2.45      2.38 o 
   3  15   1        0.33        0.62      1.90 o 
  -2  16   1       37.49       43.51      5.52 o 
  -1  16   1        0.01        0.49      2.02 o 
   0  16   1       28.88       40.12      5.75 o 
   1  16   1        6.47        3.74      2.59 o 
   2  16   1        1.00        1.64      2.12 o 
 -10   0   2        0.52        0.07      3.90 o 
  -9   0   2       16.41        7.51      4.21 o 
  -8   0   2        5.36       -1.94      3.08 o 
  -7   0   2       56.92       55.17      9.32 o 
  -6   0   2       34.11       23.22      5.64 o 
  -5   0   2      114.36      118.61      3.79 o 
  -4   0   2      142.50      119.56      3.40 o 
  -3   0   2      360.10      339.18      5.98 o 
  -2   0   2       65.99       47.94      2.38 o 
  -1   0   2     8592.83     8070.46    440.49 o 
   0   0   2     2439.70     2251.62     30.68 o 
   1   0   2      461.18      435.90      8.43 o 
   2   0   2        2.13        0.81      0.81 o 
   3   0   2        1.67        2.20      1.04 o 
   4   0   2      472.71      474.41      9.12 o 
   5   0   2       42.41       54.78      3.13 o 
   6   0   2       52.15       45.52      5.95 o 
   7   0   2       18.42       12.30      3.20 o 
   8   0   2        5.68        1.26      3.57 o 
   9   0   2        5.68        5.55      4.63 o 
 -10   1   2        2.89        3.66      3.20 o 
  -9   1   2        3.41        1.89      2.82 o 
  -8   1   2        0.00       -0.42      1.76 o 
  -7   1   2        0.20       -0.27      1.26 o 
  -6   1   2        1.48        0.06      0.84 o 
  -5   1   2      572.65      553.77      7.13 o 
  -4   1   2       11.93       15.41      1.29 o 
  -3   1   2       45.10       38.24      1.17 o 
  -2   1   2     1830.16     1706.46     18.54 o 
  -1   1   2      879.48      922.73     10.25 o 
   0   1   2       89.96       64.66      2.28 o 
   1   1   2       20.38       20.09      0.76 o 
   2   1   2      182.46      178.51      3.00 o 
   3   1   2       35.62       40.70      2.38 o 
   4   1   2      171.96      166.16      3.34 o 
   5   1   2      253.07      251.43      6.79 o 
   6   1   2      111.14      109.74      4.07 o 
   7   1   2       10.84       14.75      2.52 o 
   8   1   2        3.39        3.58      2.86 o 
   9   1   2        1.06        1.74      3.12 o 
 -10   2   2        0.50        4.31      4.58 o 
  -9   2   2       18.81       18.43      3.95 o 
  -8   2   2        1.15       -0.18      2.85 o 
  -7   2   2        0.82       -0.10      1.62 o 
  -6   2   2       93.29      104.76      2.82 o 
  -5   2   2      326.55      329.57      4.95 o 
  -4   2   2       41.77       45.56      1.54 o 
  -3   2   2     2346.09     2398.77     23.63 o 
  -2   2   2     1847.19     1808.11     17.89 o 
  -1   2   2      982.35      919.00     10.40 o 
   0   2   2        0.09        0.00      0.38 o 
   1   2   2      116.02      128.22      2.32 o 
   2   2   2       42.04       39.65      1.29 o 
   3   2   2       12.34       15.14      1.09 o 
   4   2   2       33.32       39.87      1.74 o 
   5   2   2      144.19      146.76      4.26 o 
   6   2   2        1.29        0.87      1.32 o 
   7   2   2       17.73       19.97      2.60 o 
   8   2   2        2.17        3.01      3.03 o 
   9   2   2        0.23        1.01      4.41 o 
 -10   3   2       38.08       21.74      4.71 o 
  -9   3   2        4.54        6.39      2.56 o 
  -8   3   2        5.47        3.31      2.23 o 
  -7   3   2        7.11       12.49      2.59 o 
  -6   3   2       20.89       22.17      1.83 o 
  -5   3   2      215.10      218.76      3.87 o 
  -4   3   2     1443.40     1400.18     14.89 o 
  -3   3   2     1738.88     1804.69     19.94 o 
  -2   3   2      465.32      442.56      5.85 o 
  -1   3   2       25.75       21.27      1.04 o 
   0   3   2       39.57       46.14      1.29 o 
   1   3   2      528.48      522.98      9.09 o 
   2   3   2        0.14        1.02      0.50 o 
   3   3   2      427.71      482.64      6.26 o 
   4   3   2       42.67       57.46      2.49 o 
   5   3   2       41.38       41.93      2.38 o 
   6   3   2        4.42        5.00      1.67 o 
   7   3   2       15.46       11.54      4.24 o 
   8   3   2       36.58       39.12      6.98 o 
   9   3   2        6.60        4.52      3.48 o 
 -10   4   2        3.58        4.19      3.50 o 
  -9   4   2       57.08       59.92      5.00 o 
  -8   4   2        4.21        2.56      3.06 o 
  -7   4   2       36.46       34.46      4.04 o 
  -6   4   2       22.99       27.49      2.02 o 
  -5   4   2      475.52      495.54      6.81 o 
  -4   4   2     1936.24     1919.40     21.64 o 
  -3   4   2      167.81      162.81      2.94 o 
  -2   4   2      159.32      129.38      2.46 o 
  -1   4   2      436.15      454.63      6.23 o 
   0   4   2      516.16      470.11      5.78 o 
   1   4   2       13.35       13.05      0.94 o 
   2   4   2      885.71      989.58     10.95 o 
   3   4   2       69.57       63.28      2.10 o 
   4   4   2       63.35       68.69      2.65 o 
   5   4   2        4.58        5.54      1.53 o 
   6   4   2       18.92       17.35      2.10 o 
   7   4   2        1.99        3.40      1.83 o 
   8   4   2        4.77        8.82      2.93 o 
   9   4   2       20.91        8.61      5.35 o 
  -9   5   2        0.24        3.13      2.49 o 
  -8   5   2      105.55      123.46      6.15 o 
  -7   5   2       46.17       36.47      2.84 o 
  -6   5   2        0.70        1.87      1.18 o 
  -5   5   2      611.39      576.86     11.55 o 
  -4   5   2        3.79        2.05      0.78 o 
  -3   5   2      357.01      318.29      5.09 o 
  -2   5   2      440.28      411.81      5.53 o 
  -1   5   2      133.83      128.38      3.32 o 
   0   5   2       15.63        9.99      0.97 o 
   1   5   2      221.12      233.63      3.71 o 
   2   5   2       16.68       15.82      1.39 o 
   3   5   2      112.20      102.96      3.01 o 
   4   5   2       10.91       11.61      1.55 o 
   5   5   2      120.43      114.20      3.88 o 
   6   5   2       10.01       10.83      2.70 o 
   7   5   2        0.60       -0.56      1.97 o 
   8   5   2       22.77       26.23      3.18 o 
  -9   6   2        1.06        2.83      2.71 o 
  -8   6   2       50.61       50.57      4.56 o 
  -7   6   2      166.73      178.12      8.39 o 
  -6   6   2      239.39      205.77      5.05 o 
  -5   6   2        7.77        5.48      1.57 o 
  -4   6   2      104.53      113.08      3.24 o 
  -3   6   2       34.11       32.01      2.05 o 
  -2   6   2      777.33      732.55     10.86 o 
  -1   6   2      593.00      658.84      8.89 o 
   0   6   2     1093.67     1122.58     12.47 o 
   1   6   2     1556.37     1678.43     17.73 o 
   2   6   2        0.25        0.11      0.84 o 
   3   6   2       53.72       52.13      2.54 o 
   4   6   2       26.35       29.73      2.30 o 
   5   6   2       10.29       11.76      1.87 o 
   6   6   2       38.46       45.33      3.48 o 
   7   6   2       38.10       30.77      3.31 o 
   8   6   2        7.92        3.55      2.39 o 
  -9   7   2        3.75        1.23      2.80 o 
  -8   7   2        3.76        4.45      2.43 o 
  -7   7   2        8.03       12.84      2.28 o 
  -6   7   2       20.97       24.90      2.25 o 
  -5   7   2       15.98       17.63      1.86 o 
  -4   7   2        0.26        1.93      1.14 o 
  -3   7   2        4.97        3.26      0.88 o 
  -2   7   2       26.75       28.84      3.09 o 
  -1   7   2       46.23       43.23      1.83 o 
   0   7   2      193.95      195.96      3.74 o 
   1   7   2       43.45       51.26      1.93 o 
   2   7   2       13.40       22.97      1.94 o 
   3   7   2        5.44        6.54      1.70 o 
   4   7   2       20.41       20.53      2.01 o 
   5   7   2       13.01       15.59      2.81 o 
   6   7   2        0.78        1.82      1.85 o 
   7   7   2        0.38       -1.70      1.71 o 
   8   7   2        0.04       -1.68      2.13 o 
  -9   8   2        1.78        3.79      4.47 o 
  -8   8   2       71.13       76.79      7.86 o 
  -7   8   2        7.10        7.51      2.11 o 
  -6   8   2      197.03      200.09      7.31 o 
  -5   8   2       45.37       34.14      2.43 o 
  -4   8   2       42.28       45.52      2.51 o 
  -3   8   2        2.40        2.08      1.09 o 
  -2   8   2       11.66       16.08      1.48 o 
  -1   8   2      548.83      556.04      7.72 o 
   0   8   2      140.72      147.59      3.36 o 
   1   8   2      642.84      630.47      8.47 o 
   2   8   2        4.66        5.38      1.32 o 
   3   8   2       30.33       28.83      2.20 o 
   4   8   2        5.21        6.71      1.69 o 
   5   8   2        3.44        2.33      1.41 o 
   6   8   2        7.78        8.82      2.32 o 
   7   8   2       10.91       11.87      2.69 o 
   8   8   2        7.88        7.86      3.30 o 
  -8   9   2        4.86        0.33      2.54 o 
  -7   9   2       52.13       40.32      4.59 o 
  -6   9   2        0.32       -1.05      1.42 o 
  -5   9   2      378.76      374.71     10.81 o 
  -4   9   2        4.96        4.95      1.34 o 
  -3   9   2        9.16        8.24      1.48 o 
  -2   9   2        0.00       -1.00      0.95 o 
  -1   9   2      285.88      297.00      5.82 o 
   0   9   2        2.01        2.05      1.43 o 
   1   9   2        4.99        3.45      1.17 o 
   2   9   2       30.51       33.47      2.33 o 
   3   9   2       30.59       24.02      2.13 o 
   4   9   2        0.19       -0.19      1.23 o 
   5   9   2        1.11        0.73      1.79 o 
   6   9   2        0.60        1.56      1.98 o 
   7   9   2        3.87        5.13      2.50 o 
  -8  10   2        0.26        3.03      3.71 o 
  -7  10   2        9.48       11.98      2.51 o 
  -6  10   2       12.09        9.10      4.66 o 
  -5  10   2       34.83       42.80      3.32 o 
  -4  10   2      166.97      164.13      4.77 o 
  -3  10   2       90.15       89.99      3.61 o 
  -2  10   2      162.87      156.28      4.36 o 
  -1  10   2      112.11      102.00      3.50 o 
   0  10   2       27.34       24.73      1.90 o 
   1  10   2       33.14       34.98      2.46 o 
   2  10   2        0.54        0.84      1.22 o 
   3  10   2       14.63       16.54      2.08 o 
   4  10   2       16.42       21.52      2.32 o 
   5  10   2        6.83        8.60      2.96 o 
   6  10   2        0.76        2.35      2.27 o 
   7  10   2        2.00        1.02      2.51 o 
  -7  11   2        4.53        2.27      2.69 o 
  -6  11   2        8.24        8.34      2.18 o 
  -5  11   2        2.09        2.18      1.46 o 
  -4  11   2       19.85       19.12      2.14 o 
  -3  11   2        9.83        7.39      1.61 o 
  -2  11   2       58.85       59.22      3.12 o 
  -1  11   2        0.49        0.58      1.47 o 
   0  11   2        4.05        2.45      1.28 o 
   1  11   2       16.34       21.55      2.20 o 
   2  11   2       85.99       82.59      3.63 o 
   3  11   2        8.46        6.75      1.64 o 
   4  11   2        1.03        3.56      1.70 o 
   5  11   2       17.07       17.25      3.27 o 
   6  11   2        2.55        5.79      3.49 o 
  -7  12   2        1.35        2.94      2.34 o 
  -6  12   2        6.59        4.17      2.50 o 
  -5  12   2        3.40        2.33      1.83 o 
  -4  12   2       17.42       19.71      2.42 o 
  -3  12   2        7.79        6.60      1.71 o 
  -2  12   2        0.29        2.52      1.51 o 
  -1  12   2        0.01        0.59      1.27 o 
   0  12   2       29.06       31.56      2.68 o 
   1  12   2        0.75        1.29      1.37 o 
   2  12   2        7.99        5.12      1.59 o 
   3  12   2        0.04        0.51      1.60 o 
   4  12   2        0.14        3.11      1.76 o 
   5  12   2        9.70       14.84      2.93 o 
   6  12   2        9.58        7.17      2.80 o 
  -6  13   2        2.11        4.74      2.34 o 
  -5  13   2        2.13        6.05      1.99 o 
  -4  13   2       21.31       31.38      3.31 o 
  -3  13   2       18.08       18.09      2.33 o 
  -2  13   2        5.24        5.12      1.93 o 
  -1  13   2        0.26        0.44      1.44 o 
   0  13   2       13.89       13.22      2.14 o 
   1  13   2       17.91       19.77      2.40 o 
   2  13   2        0.44        0.54      2.10 o 
   3  13   2       10.79        7.42      1.99 o 
   4  13   2        0.51        2.41      2.13 o 
   5  13   2       10.74       11.05      2.85 o 
  -5  14   2        1.25        0.49      1.82 o 
  -4  14   2        0.27        1.72      1.78 o 
  -3  14   2        5.69        6.72      2.01 o 
  -2  14   2        9.29        9.95      2.11 o 
  -1  14   2       78.23       75.23      4.31 o 
   0  14   2       12.26       10.89      2.23 o 
   1  14   2        0.80        0.22      1.57 o 
   2  14   2        3.56        2.74      1.74 o 
   3  14   2        0.02        3.53      1.89 o 
   4  14   2        0.14        1.75      2.36 o 
  -4  15   2       13.26        9.70      2.41 o 
  -3  15   2       30.05       32.58      3.58 o 
  -2  15   2       36.38       32.26      3.10 o 
  -1  15   2        0.82       -1.98      1.77 o 
   0  15   2        3.60        6.59      2.52 o 
   1  15   2        0.95       -2.59      1.75 o 
   2  15   2        3.85        6.21      2.24 o 
   3  15   2        0.15        1.53      1.99 o 
  -2  16   2        0.95        2.27      2.09 o 
  -1  16   2        0.97        2.45      2.19 o 
   0  16   2        1.40        5.08      2.70 o 
   1  16   2        1.95        0.80      2.84 o 
 -10   1   3        0.01       -2.51      2.68 o 
  -9   1   3        0.47       -0.16      2.38 o 
  -8   1   3        6.38        6.78      2.32 o 
  -7   1   3       40.75       39.83      3.26 o 
  -6   1   3       12.92       10.09      1.68 o 
  -5   1   3      302.01      296.38      4.42 o 
  -4   1   3        1.19        1.35      0.70 o 
  -3   1   3      136.12      114.53      2.33 o 
  -2   1   3      110.50      112.98      2.26 o 
  -1   1   3        8.68        6.72      0.62 o 
   0   1   3        1.48        1.89      0.41 o 
   1   1   3        0.35       -0.35      0.53 o 
   2   1   3      696.36      705.33      8.07 o 
   3   1   3      477.78      458.39      6.63 o 
   4   1   3       50.34       55.11      2.05 o 
   5   1   3      113.45      113.92      3.11 o 
   6   1   3      135.16      124.81      5.63 o 
   7   1   3        2.38        5.36      2.66 o 
   8   1   3       10.98        9.28      6.30 o 
 -10   2   3        1.21        1.50      2.91 o 
  -9   2   3        0.85        1.34      2.80 o 
  -8   2   3        0.00        2.07      1.94 o 
  -7   2   3       23.00       20.41      2.91 o 
  -6   2   3       39.34       38.40      3.02 o 
  -5   2   3      169.44      176.20      3.25 o 
  -4   2   3      110.38      111.25      2.22 o 
  -3   2   3      246.91      263.32      3.64 o 
  -2   2   3       74.27       70.09      1.57 o 
  -1   2   3      603.77      554.22      6.96 o 
   0   2   3      247.20      272.68      3.63 o 
   1   2   3       87.74      104.03      1.90 o 
   2   2   3      401.65      396.08      5.19 o 
   3   2   3       17.15       22.24      1.29 o 
   4   2   3      433.52      425.84      6.15 o 
   5   2   3       42.53       39.16      3.04 o 
   6   2   3        6.80        7.33      2.80 o 
   7   2   3        4.61        3.76      2.76 o 
   8   2   3       25.56       30.37      4.97 o 
 -10   3   3       21.69       22.94      9.58 o 
  -9   3   3        2.28        1.89      2.41 o 
  -8   3   3       33.39       34.90      3.64 o 
  -7   3   3       30.60       32.77      3.33 o 
  -6   3   3        2.91        1.57      1.15 o 
  -5   3   3       13.81       13.09      1.16 o 
  -4   3   3      213.48      240.37      3.79 o 
  -3   3   3        0.05        0.94      0.52 o 
  -2   3   3      329.36      355.62      5.07 o 
  -1   3   3      136.77      115.48      2.21 o 
   0   3   3        0.20        0.04      0.45 o 
   1   3   3      338.60      344.34      4.56 o 
   2   3   3      300.88      319.99      4.93 o 
   3   3   3      286.65      300.83      4.61 o 
   4   3   3        0.55       -1.06      0.86 o 
   5   3   3        1.67        1.06      2.16 o 
   6   3   3        2.41        2.61      2.17 o 
   7   3   3       32.48       41.60      6.58 o 
   8   3   3        1.33        6.42      3.16 o 
 -10   4   3       24.57       27.08      5.05 o 
  -9   4   3        8.16        8.50      4.51 o 
  -8   4   3       14.87       14.13      2.90 o 
  -7   4   3       24.38       23.36      3.11 o 
  -6   4   3       44.26       44.60      3.10 o 
  -5   4   3      237.19      239.39      4.15 o 
  -4   4   3      248.55      264.87      4.45 o 
  -3   4   3      163.04      184.71      3.21 o 
  -2   4   3       37.79       40.50      1.45 o 
  -1   4   3     1420.15     1313.38     16.01 o 
   0   4   3       27.00       27.88      1.44 o 
   1   4   3       78.48       81.60      2.12 o 
   2   4   3       90.78      113.05      2.54 o 
   3   4   3      294.82      287.57      4.52 o 
   4   4   3       58.35       65.86      2.67 o 
   5   4   3       60.04       59.46      3.55 o 
   6   4   3        0.50       -0.59      1.68 o 
   7   4   3        0.25        1.26      2.82 o 
   8   4   3       15.63       23.27      4.49 o 
 -10   5   3        1.41        1.88      2.71 o 
  -9   5   3      103.52      115.27     13.40 o 
  -8   5   3       19.42       19.89      3.30 o 
  -7   5   3      104.50      111.02      5.69 o 
  -6   5   3      263.40      241.90      6.07 o 
  -5   5   3       67.78       66.68      2.26 o 
  -4   5   3       49.07       62.12      2.66 o 
  -3   5   3      586.41      629.98      7.87 o 
  -2   5   3     1849.84     1846.80     19.15 o 
  -1   5   3      137.48      157.06      4.36 o 
   0   5   3      170.08      186.18      3.68 o 
   1   5   3       62.86       67.67      1.93 o 
   2   5   3       61.31       74.12      2.05 o 
   3   5   3       16.65       16.12      2.04 o 
   4   5   3       29.40       28.94      2.01 o 
   5   5   3       55.95       59.23      3.65 o 
   6   5   3        0.02        0.27      1.72 o 
   7   5   3       15.75       13.14      3.07 o 
   8   5   3        3.41        3.41      5.83 o 
  -9   6   3        0.24        4.61      2.70 o 
  -8   6   3       39.12       46.58      6.03 o 
  -7   6   3       78.31       82.26      5.04 o 
  -6   6   3       55.27       54.07      3.24 o 
  -5   6   3        0.81       -0.74      2.35 o 
  -4   6   3       14.89       19.68      1.43 o 
  -3   6   3        1.72        2.40      0.83 o 
  -2   6   3      314.69      338.98      6.22 o 
  -1   6   3       91.02      100.28      2.76 o 
   0   6   3      982.84     1041.71     14.28 o 
   1   6   3       68.15       72.62      2.13 o 
   2   6   3      102.30      117.72      3.69 o 
   3   6   3       52.06       53.58      2.48 o 
   4   6   3       19.90       20.75      3.51 o 
   5   6   3       28.65       28.74      2.90 o 
   6   6   3        0.00        0.04      1.81 o 
   7   6   3        8.92        5.12      2.70 o 
   8   6   3        0.02        4.21      2.76 o 
  -9   7   3       19.66       19.45      3.71 o 
  -8   7   3       76.50       78.56      5.42 o 
  -7   7   3      353.26      345.29     10.16 o 
  -6   7   3        0.11        2.41      1.91 o 
  -5   7   3       31.65       35.07      2.82 o 
  -4   7   3       45.63       49.21      2.08 o 
  -3   7   3      472.11      484.35      6.91 o 
  -2   7   3      201.13      185.17      4.28 o 
  -1   7   3     1300.70     1337.06     14.94 o 
   0   7   3       77.37       71.15      2.26 o 
   1   7   3        0.46       -0.32      0.71 o 
   2   7   3       10.33       11.31      1.53 o 
   3   7   3       13.26        8.55      1.43 o 
   4   7   3        9.08       11.51      2.22 o 
   5   7   3       10.09        6.31      2.99 o 
   6   7   3      144.75      154.17      6.05 o 
   7   7   3        0.30        1.00      2.44 o 
   8   7   3        4.29        2.38      2.89 o 
  -9   8   3        2.89       -0.58      4.82 o 
  -8   8   3       12.25        6.52      3.03 o 
  -7   8   3       64.22       74.35      5.22 o 
  -6   8   3       14.88       18.40      2.49 o 
  -5   8   3       44.44       48.86      2.70 o 
  -4   8   3      249.51      245.71      7.06 o 
  -3   8   3       61.70       50.95      2.24 o 
  -2   8   3      222.77      208.51      4.57 o 
  -1   8   3      474.54      467.52      7.61 o 
   0   8   3       13.55       18.38      1.71 o 
   1   8   3       32.47       35.34      2.55 o 
   2   8   3        1.77        1.77      1.32 o 
   3   8   3       16.43       12.18      1.80 o 
   4   8   3        1.64        2.55      1.66 o 
   5   8   3       78.08       71.13      4.19 o 
   6   8   3        0.02        2.62      2.00 o 
   7   8   3        0.80        0.71      2.06 o 
  -8   9   3        0.81        1.73      2.55 o 
  -7   9   3        2.59        0.77      2.20 o 
  -6   9   3       27.72       28.80      2.94 o 
  -5   9   3        0.73        0.30      1.52 o 
  -4   9   3       50.94       50.55      2.80 o 
  -3   9   3       95.20       98.00      3.97 o 
  -2   9   3       10.97       16.19      1.59 o 
  -1   9   3       29.99       25.34      1.83 o 
   0   9   3        1.68        3.74      1.18 o 
   1   9   3        0.17        0.63      1.16 o 
   2   9   3        6.95       12.79      1.75 o 
   3   9   3        0.20        0.74      1.22 o 
   4   9   3       24.58       20.01      3.43 o 
   5   9   3        7.59        5.93      2.12 o 
   6   9   3        0.43       -0.15      2.00 o 
   7   9   3        5.89        3.67      2.70 o 
  -8  10   3        8.03        3.89      2.81 o 
  -7  10   3        1.78       -3.37      2.25 o 
  -6  10   3        0.85        2.29      1.70 o 
  -5  10   3        0.51        0.30      1.35 o 
  -4  10   3        1.01        0.97      1.26 o 
  -3  10   3       17.56       19.57      2.06 o 
  -2  10   3        0.71        0.12      1.13 o 
  -1  10   3       92.98       98.01      3.17 o 
   0  10   3        0.74       -0.26      1.65 o 
   1  10   3        4.41        1.83      1.31 o 
   2  10   3       39.08       42.50      2.73 o 
   3  10   3       23.62       22.32      2.28 o 
   4  10   3       32.47       31.71      3.20 o 
   5  10   3        1.46        3.48      2.53 o 
   6  10   3        0.90        1.06      2.32 o 
  -7  11   3        1.07        3.50      2.66 o 
  -6  11   3       11.43       12.06      2.51 o 
  -5  11   3       13.36       15.19      2.58 o 
  -4  11   3        3.45        1.14      1.38 o 
  -3  11   3       28.26       28.62      2.55 o 
  -2  11   3       16.67       20.95      1.96 o 
  -1  11   3        2.15        2.19      1.29 o 
   0  11   3        7.27        7.64      1.84 o 
   1  11   3       51.10       52.96      2.94 o 
   2  11   3        1.25        0.28      1.31 o 
   3  11   3       17.19       11.99      2.56 o 
   4  11   3        6.03        4.66      2.41 o 
   5  11   3        3.65        5.25      3.00 o 
   6  11   3        1.56        0.32      2.29 o 
  -7  12   3        0.06       -1.87      2.50 o 
  -6  12   3        3.32        5.80      2.92 o 
  -5  12   3        3.68        3.98      1.93 o 
  -4  12   3        1.76        0.86      1.52 o 
  -3  12   3       32.84       35.74      2.75 o 
  -2  12   3        0.03        1.73      1.31 o 
  -1  12   3       19.97       23.31      2.11 o 
   0  12   3        1.63        1.74      1.49 o 
   1  12   3        4.80        2.46      1.56 o 
   2  12   3        0.74        2.69      1.52 o 
   3  12   3       26.03       29.77      3.34 o 
   4  12   3        7.32        7.88      2.48 o 
   5  12   3        0.43        0.56      2.25 o 
  -6  13   3        1.25        1.22      2.18 o 
  -5  13   3        6.18        6.32      2.42 o 
  -4  13   3        0.00       -0.43      1.94 o 
  -3  13   3        2.74        3.63      1.71 o 
  -2  13   3       12.92       11.05      1.98 o 
  -1  13   3        2.39        0.66      2.01 o 
   0  13   3       22.94       22.68      2.86 o 
   1  13   3        0.68       -1.49      1.47 o 
   2  13   3        6.83        7.70      2.24 o 
   3  13   3       24.09       27.23      4.17 o 
   4  13   3        0.00        0.71      2.33 o 
  -5  14   3        0.31        0.89      2.19 o 
  -4  14   3        4.79        5.65      2.03 o 
  -3  14   3        3.79        4.51      1.91 o 
  -2  14   3       10.15       11.33      2.24 o 
  -1  14   3       15.59       12.90      2.66 o 
   0  14   3        0.35       -0.30      1.81 o 
   1  14   3        1.90       -0.42      1.61 o 
   2  14   3        4.38        4.74      2.23 o 
   3  14   3       10.85       10.71      4.01 o 
  -4  15   3        0.41       -1.63      1.74 o 
  -3  15   3        0.00        2.48      1.97 o 
  -2  15   3        0.07       -0.14      1.86 o 
  -1  15   3       10.63       11.22      2.41 o 
   0  15   3        0.72        1.58      1.88 o 
   1  15   3        7.74        3.47      2.03 o 
   2  15   3        2.26        5.06      2.44 o 
  -1  16   3        2.74        0.91      2.03 o 
 -10   0   4        0.09       -0.68      4.10 o 
  -9   0   4        3.50        2.86      3.99 o 
  -8   0   4        0.04       -1.70      3.83 o 
  -7   0   4      347.00      391.58     13.61 o 
  -6   0   4        1.39        0.02      1.82 o 
  -5   0   4      202.29      198.16      6.98 o 
  -4   0   4       18.54       28.49      2.70 o 
  -3   0   4       86.13       93.90      4.07 o 
  -2   0   4       49.98       65.24      2.24 o 
  -1   0   4      186.79      224.20      4.61 o 
   0   0   4      715.19      630.00     10.05 o 
   1   0   4        7.53       13.04      3.91 o 
   2   0   4     1592.19     1646.78     61.64 o 
   3   0   4      650.66      596.14     10.65 o 
   4   0   4      126.25      110.46      5.53 o 
   5   0   4        2.40        3.53      2.21 o 
   6   0   4      332.47      337.60     16.55 o 
   7   0   4      108.12      109.13     10.11 o 
   8   0   4       40.66       48.67      8.15 o 
 -10   1   4        0.68       -1.19      2.82 o 
  -9   1   4        0.52        4.02      3.02 o 
  -8   1   4       18.58       22.54      3.13 o 
  -7   1   4        0.84        0.60      2.04 o 
  -6   1   4      115.18      109.75      3.91 o 
  -5   1   4      124.20      130.71      3.95 o 
  -4   1   4      208.97      224.26      4.28 o 
  -3   1   4        3.47        1.83      0.63 o 
  -2   1   4      407.82      400.31      5.49 o 
  -1   1   4      667.76      737.98      8.20 o 
   0   1   4      939.42     1001.34     13.28 o 
   1   1   4     1195.27     1291.08     15.10 o 
   2   1   4       49.96       57.18      1.59 o 
   3   1   4      236.67      219.97      4.27 o 
   4   1   4       94.82       88.27      4.11 o 
   5   1   4       42.87       43.37      3.58 o 
   6   1   4       30.29       32.60      4.46 o 
   7   1   4       12.37       10.72      3.68 o 
   8   1   4        0.75       -0.93      3.27 o 
 -10   2   4        0.03        4.32      3.42 o 
  -9   2   4        3.31        2.86      3.85 o 
  -8   2   4        9.60        8.12      3.44 o 
  -7   2   4        0.41       -0.52      1.38 o 
  -6   2   4       60.87       60.06      4.23 o 
  -5   2   4       90.97       97.28      3.42 o 
  -4   2   4        1.77        1.23      0.70 o 
  -3   2   4      137.18      138.90      2.43 o 
  -2   2   4       65.55       72.61      1.76 o 
  -1   2   4        4.54        4.96      0.71 o 
   0   2   4      386.02      376.25      4.81 o 
   1   2   4      127.62      147.67      3.13 o 
   2   2   4      363.13      352.62      5.74 o 
   3   2   4      314.92      326.38      5.74 o 
   4   2   4       40.43       44.15      3.42 o 
   5   2   4        4.03        6.10      2.09 o 
   6   2   4        5.92       11.19      3.27 o 
   7   2   4       37.39       37.28      5.04 o 
   8   2   4       76.50       87.20      7.41 o 
 -10   3   4        0.13        0.43      3.10 o 
  -9   3   4        4.96        4.43      2.41 o 
  -8   3   4        0.30        0.40      1.91 o 
  -7   3   4       30.38       30.06      4.23 o 
  -6   3   4        0.54        2.37      1.48 o 
  -5   3   4      179.10      192.10      4.09 o 
  -4   3   4      381.61      393.54      5.33 o 
  -3   3   4        2.67        2.09      0.61 o 
  -2   3   4       52.19       46.80      1.53 o 
  -1   3   4       21.18       26.63      1.30 o 
   0   3   4      503.02      511.56      6.90 o 
   1   3   4       54.76       60.19      1.82 o 
   2   3   4      410.66      441.31      5.88 o 
   3   3   4        5.92        5.51      1.20 o 
   4   3   4        2.40        1.42      1.45 o 
   5   3   4        6.89        7.24      3.10 o 
   6   3   4        5.45        5.95      2.29 o 
   7   3   4       23.73       25.03      4.48 o 
   8   3   4       10.35       12.02      3.89 o 
 -10   4   4       14.76       16.48      3.83 o 
  -9   4   4        6.90        7.49      3.72 o 
  -8   4   4        1.72        1.13      2.00 o 
  -7   4   4        1.32        2.62      2.15 o 
  -6   4   4        3.90        3.03      1.99 o 
  -5   4   4        6.52        4.12      1.17 o 
  -4   4   4     1014.00     1006.61     11.47 o 
  -3   4   4      115.71      119.02      2.57 o 
  -2   4   4      379.24      354.40      5.03 o 
  -1   4   4      279.09      277.15      4.23 o 
   0   4   4       75.24       69.51      2.71 o 
   1   4   4      157.27      156.79      2.96 o 
   2   4   4      209.75      213.02      3.68 o 
   3   4   4       95.69      104.70      3.14 o 
   4   4   4       18.12       18.07      2.28 o 
   5   4   4       65.69       61.51      4.28 o 
   6   4   4        0.13        2.77      3.81 o 
   7   4   4        0.15        0.70      2.22 o 
   8   4   4        3.44        3.32      3.40 o 
 -10   5   4        1.24        1.67      3.15 o 
  -9   5   4        7.73       17.93      3.47 o 
  -8   5   4        3.31       -1.76      1.98 o 
  -7   5   4       18.26       15.01      3.53 o 
  -6   5   4       25.94       27.54      3.12 o 
  -5   5   4       28.47       32.55      2.36 o 
  -4   5   4        0.13       -0.28      1.01 o 
  -3   5   4      288.78      326.49      6.15 o 
  -2   5   4      155.94      151.13      3.36 o 
  -1   5   4        0.01        0.56      0.60 o 
   0   5   4      289.91      308.41      4.72 o 
   1   5   4       16.47       20.30      1.24 o 
   2   5   4       37.80       35.98      2.10 o 
   3   5   4      151.58      154.43      4.74 o 
   4   5   4       45.80       47.66      3.23 o 
   5   5   4       17.97       20.74      4.59 o 
   6   5   4        6.44        9.32      2.75 o 
   7   5   4       17.56       15.75      4.83 o 
   8   5   4        3.00        3.22      3.62 o 
  -9   6   4       39.36       33.17      4.31 o 
  -8   6   4       55.81       54.85      4.68 o 
  -7   6   4        1.98       -0.09      1.90 o 
  -6   6   4      217.37      199.62      6.96 o 
  -5   6   4      167.71      177.50      5.72 o 
  -4   6   4        2.39        3.31      0.97 o 
  -3   6   4      143.96      134.12      3.08 o 
  -2   6   4       15.08       12.05      1.54 o 
  -1   6   4        0.68        0.71      0.76 o 
   0   6   4        7.70        5.45      0.95 o 
   1   6   4       24.85       30.03      1.56 o 
   2   6   4       20.22       16.79      1.34 o 
   3   6   4        3.76        3.58      1.67 o 
   4   6   4       37.64       33.17      2.94 o 
   5   6   4        8.20        5.28      1.98 o 
   6   6   4       92.34       89.85      5.54 o 
   7   6   4        0.48        1.33      2.38 o 
  -9   7   4        2.73        1.75      2.66 o 
  -8   7   4       17.87       16.59      3.21 o 
  -7   7   4        5.74        2.05      2.12 o 
  -6   7   4       15.17       15.15      2.66 o 
  -5   7   4        1.28        0.13      1.49 o 
  -4   7   4       79.24       79.41      2.81 o 
  -3   7   4      132.26      126.45      3.16 o 
  -2   7   4       75.71       86.32      2.61 o 
  -1   7   4        0.04        0.29      0.84 o 
   0   7   4       14.73       15.57      1.37 o 
   1   7   4       11.01       10.80      1.38 o 
   2   7   4        0.03       -0.67      1.38 o 
   3   7   4       19.63       18.62      2.42 o 
   4   7   4        0.33        2.33      1.76 o 
   5   7   4        6.63        1.32      1.85 o 
   6   7   4        4.96        2.71      2.52 o 
   7   7   4        1.63       -0.56      2.45 o 
  -9   8   4       15.72        9.01      3.14 o 
  -8   8   4       11.92       12.53      3.27 o 
  -7   8   4        4.91        1.68      2.23 o 
  -6   8   4        0.08        2.44      1.85 o 
  -5   8   4       41.18       42.77      3.06 o 
  -4   8   4        0.00        1.57      1.02 o 
  -3   8   4        0.20        0.26      1.00 o 
  -2   8   4       17.22       17.94      1.81 o 
  -1   8   4       28.85       25.96      2.55 o 
   0   8   4       48.20       44.70      2.23 o 
   1   8   4       40.23       45.17      2.09 o 
   2   8   4       20.98       20.98      2.96 o 
   3   8   4        0.00       -0.39      1.54 o 
   4   8   4       67.75       58.65      4.91 o 
   5   8   4        7.05        8.58      2.34 o 
   6   8   4        6.99        4.79      2.77 o 
   7   8   4        0.03       -0.59      2.68 o 
  -8   9   4        0.72       -3.87      3.04 o 
  -7   9   4       11.28        9.81      4.76 o 
  -6   9   4        0.19        1.10      3.18 o 
  -5   9   4       37.69       40.40      3.11 o 
  -4   9   4       16.42       22.32      2.08 o 
  -3   9   4      231.32      229.98      5.19 o 
  -2   9   4        1.02        2.59      1.18 o 
  -1   9   4       31.57       31.90      3.15 o 
   0   9   4       21.62       25.07      2.20 o 
   1   9   4        2.09        3.94      1.37 o 
   2   9   4       28.66       30.15      2.89 o 
   3   9   4       37.35       33.77      3.15 o 
   4   9   4       44.76       41.41      3.55 o 
   5   9   4        2.93        0.90      2.00 o 
   6   9   4        4.52        2.42      2.57 o 
  -8  10   4        3.28        2.20      2.75 o 
  -7  10   4        0.66        2.48      2.51 o 
  -6  10   4        2.64        0.37      2.08 o 
  -5  10   4        6.81        7.29      1.99 o 
  -4  10   4       65.95       74.93      3.36 o 
  -3  10   4       40.12       38.58      3.01 o 
  -2  10   4        0.51       -1.09      1.14 o 
  -1  10   4        6.46        8.20      1.54 o 
   0  10   4        5.53        3.31      1.42 o 
   1  10   4       28.36       26.60      3.41 o 
   2  10   4       24.29       23.07      2.88 o 
   3  10   4       56.51       49.92      4.44 o 
   4  10   4        0.00        1.47      1.83 o 
   5  10   4        4.51        0.59      1.99 o 
   6  10   4       10.57        7.16      3.95 o 
  -7  11   4        5.62        4.86      2.67 o 
  -6  11   4        4.18        2.93      1.95 o 
  -5  11   4        7.99        8.26      2.19 o 
  -4  11   4       26.12       24.89      2.41 o 
  -3  11   4        3.06       -1.97      1.31 o 
  -2  11   4        1.09        1.03      1.23 o 
  -1  11   4        2.62        1.29      1.65 o 
   0  11   4        0.22        0.03      1.13 o 
   1  11   4        2.83        3.24      1.52 o 
   2  11   4       13.28       10.77      2.31 o 
   3  11   4        5.96        5.65      2.07 o 
   4  11   4       24.18       22.20      3.10 o 
   5  11   4        9.54       13.70      2.95 o 
  -7  12   4        0.00        2.73      2.81 o 
  -6  12   4       20.17       15.46      3.28 o 
  -5  12   4        1.58        2.14      1.87 o 
  -4  12   4        0.00        1.56      1.53 o 
  -3  12   4        1.08        2.50      1.56 o 
  -2  12   4        2.67        2.88      1.47 o 
  -1  12   4        0.40        1.79      1.37 o 
   0  12   4        1.96        2.87      1.54 o 
   1  12   4       35.38       33.19      3.22 o 
   2  12   4       13.86       18.41      2.82 o 
   3  12   4       43.26       44.96      3.92 o 
   4  12   4        0.15       -2.69      2.01 o 
   5  12   4        3.67        3.99      2.63 o 
  -6  13   4        1.77        2.90      2.72 o 
  -5  13   4        9.70        6.39      2.34 o 
  -4  13   4        3.26        3.59      2.06 o 
  -3  13   4        2.64        7.24      1.88 o 
  -2  13   4        0.00       -0.32      1.53 o 
  -1  13   4       39.22       41.68      4.02 o 
   0  13   4        0.75       -1.38      1.44 o 
   1  13   4        2.96        2.35      2.06 o 
   2  13   4        4.77        6.18      2.30 o 
   3  13   4        5.26        4.95      2.38 o 
   4  13   4        1.84        3.90      2.53 o 
  -5  14   4        3.54        4.87      2.25 o 
  -4  14   4        0.06       -2.58      1.99 o 
  -3  14   4        0.03        2.99      1.82 o 
  -2  14   4        0.30        1.66      1.78 o 
  -1  14   4        3.61        2.49      1.95 o 
   0  14   4        6.07        2.40      1.77 o 
   1  14   4        1.86        4.09      2.27 o 
   2  14   4        2.51        1.11      2.46 o 
   3  14   4        0.82       -0.01      2.25 o 
  -3  15   4        2.72        0.87      1.94 o 
  -2  15   4        0.61       -0.84      1.91 o 
  -1  15   4        3.66        2.16      2.00 o 
   0  15   4       11.28       10.14      2.55 o 
   1  15   4       24.75       19.72      3.27 o 
 -10   1   5        0.01       -1.08      2.80 o 
  -9   1   5        4.64        3.25      2.30 o 
  -8   1   5       26.62       25.37      2.78 o 
  -7   1   5       28.39       24.70      2.52 o 
  -6   1   5       67.57       72.76      3.43 o 
  -5   1   5        0.32       -1.23      1.05 o 
  -4   1   5       20.23       24.06      1.90 o 
  -3   1   5      160.75      165.71      3.12 o 
  -2   1   5      700.25      743.40      8.59 o 
  -1   1   5      353.23      406.83      5.32 o 
   0   1   5     2351.42     2605.31     28.66 o 
   1   1   5       15.84       17.42      1.23 o 
   2   1   5       10.37        9.98      1.52 o 
   3   1   5       10.02        8.45      1.69 o 
   4   1   5       58.18       63.92      3.87 o 
   5   1   5      199.30      209.11      7.10 o 
   6   1   5      145.66      118.48      7.46 o 
   7   1   5       73.83       88.61      7.02 o 
 -10   2   5        0.13        1.80      2.90 o 
  -9   2   5       26.73       27.56      3.75 o 
  -8   2   5       10.51        7.36      2.42 o 
  -7   2   5        1.22        2.80      1.64 o 
  -6   2   5      209.98      246.37      6.16 o 
  -5   2   5        1.06        0.68      1.17 o 
  -4   2   5       10.46       11.47      1.15 o 
  -3   2   5      241.04      241.76      4.04 o 
  -2   2   5       48.37       56.70      1.73 o 
  -1   2   5       46.06       46.98      1.57 o 
   0   2   5      268.88      305.75      5.07 o 
   1   2   5       10.65       11.58      1.85 o 
   2   2   5        1.92        0.82      1.08 o 
   3   2   5       11.65       11.93      3.10 o 
   4   2   5      271.78      264.79      7.87 o 
   5   2   5       12.66        8.51      2.41 o 
   6   2   5       48.07       58.78      5.71 o 
   7   2   5       11.24       13.90      3.89 o 
 -10   3   5       15.62       14.51      3.30 o 
  -9   3   5        3.02        3.42      3.10 o 
  -8   3   5        2.66        5.73      2.36 o 
  -7   3   5       36.48       37.33      4.02 o 
  -6   3   5        8.30        9.18      2.88 o 
  -5   3   5       18.14       20.08      2.07 o 
  -4   3   5      117.33      121.41      3.10 o 
  -3   3   5       14.45       19.39      1.22 o 
  -2   3   5      220.33      224.97      4.10 o 
  -1   3   5       52.13       53.10      2.00 o 
   0   3   5       94.40       81.91      1.98 o 
   1   3   5     1124.07     1147.35     14.29 o 
   2   3   5      502.75      517.57      7.98 o 
   3   3   5      201.01      209.24      5.43 o 
   4   3   5      143.68      131.58     10.81 o 
   5   3   5       35.39       41.77      5.08 o 
   6   3   5       15.71       20.72      3.32 o 
   7   3   5        3.43        2.93      3.06 o 
 -10   4   5        6.24        7.34      3.09 o 
  -9   4   5        9.85       16.38      4.76 o 
  -8   4   5        5.54        3.31      2.41 o 
  -7   4   5       24.35       21.72      3.03 o 
  -6   4   5        2.30        2.09      1.43 o 
  -5   4   5        0.21        0.25      1.28 o 
  -4   4   5      129.36      132.26      3.40 o 
  -3   4   5       20.76       21.89      1.43 o 
  -2   4   5        4.32        6.54      0.97 o 
  -1   4   5       45.54       49.32      1.81 o 
   0   4   5       13.74       15.43      1.26 o 
   1   4   5      199.10      203.39      4.30 o 
   2   4   5        9.39       13.96      1.68 o 
   3   4   5       19.24       17.58      2.71 o 
   4   4   5       14.69       13.77      2.85 o 
   5   4   5       54.87       52.60      4.18 o 
   6   4   5       13.73       13.38      3.61 o 
   7   4   5        0.07        1.02      3.07 o 
  -9   5   5        3.83        2.49      2.87 o 
  -8   5   5       36.84       34.12      7.85 o 
  -7   5   5        0.06        1.16      1.90 o 
  -6   5   5       22.39       26.08      3.18 o 
  -5   5   5        7.04        5.11      1.54 o 
  -4   5   5       49.57       46.92      2.30 o 
  -3   5   5        2.06        2.10      0.84 o 
  -2   5   5       24.74       24.38      1.48 o 
  -1   5   5        1.75        1.50      0.79 o 
   0   5   5        0.27        0.50      0.78 o 
   1   5   5       13.90       12.42      1.46 o 
   2   5   5       15.63       15.44      1.64 o 
   3   5   5      211.62      229.91      6.16 o 
   4   5   5        6.92        9.53      2.60 o 
   5   5   5       19.97       19.02      3.10 o 
   6   5   5        0.44        1.13      2.97 o 
   7   5   5       12.41       13.64      3.33 o 
  -9   6   5        1.08        2.31      2.65 o 
  -8   6   5        1.86        3.93      2.32 o 
  -7   6   5       20.88       17.49      3.14 o 
  -6   6   5      118.66      115.09      6.61 o 
  -5   6   5       14.59       13.96      2.02 o 
  -4   6   5        3.82        6.17      1.37 o 
  -3   6   5       52.31       52.69      2.41 o 
  -2   6   5       18.06       16.98      2.20 o 
  -1   6   5       40.49       45.07      2.18 o 
   0   6   5       15.03       15.06      2.02 o 
   1   6   5       60.24       58.44      2.56 o 
   2   6   5        8.34        9.30      1.94 o 
   3   6   5       35.52       32.97      2.83 o 
   4   6   5       23.07       23.80      3.72 o 
   5   6   5       12.40        8.46      2.84 o 
   6   6   5        0.01        2.22      2.38 o 
   7   6   5        0.01       -3.66      4.95 o 
  -9   7   5        0.27        1.31      2.43 o 
  -8   7   5        1.26        1.62      2.41 o 
  -7   7   5        5.95        6.37      3.12 o 
  -6   7   5        4.07        6.10      2.30 o 
  -5   7   5       69.28       63.15      3.41 o 
  -4   7   5        8.01        6.38      1.52 o 
  -3   7   5        5.66        6.11      1.18 o 
  -2   7   5       53.87       54.86      2.27 o 
  -1   7   5       17.45       16.02      1.51 o 
   0   7   5      143.42      130.07      3.28 o 
   1   7   5       24.65       27.74      2.01 o 
   2   7   5       17.67       18.51      2.92 o 
   3   7   5       17.00       18.99      2.39 o 
   4   7   5       26.19       19.18      7.16 o 
   5   7   5        2.83        0.95      2.80 o 
   6   7   5       17.43       12.34      6.51 o 
  -9   8   5        1.75        0.27      2.64 o 
  -8   8   5        8.47        9.88      3.22 o 
  -7   8   5       52.89       52.19      5.93 o 
  -6   8   5        2.78       -0.36      2.27 o 
  -5   8   5        3.65        5.05      1.67 o 
  -4   8   5        1.84        0.03      1.22 o 
  -3   8   5       38.74       44.99      2.37 o 
  -2   8   5        5.08        5.18      1.30 o 
  -1   8   5       44.00       45.10      2.80 o 
   0   8   5        9.68       14.69      1.55 o 
   1   8   5       32.54       40.74      4.18 o 
   2   8   5        3.97        3.95      1.84 o 
   3   8   5        2.03        3.50      2.87 o 
   4   8   5      153.76      137.82      6.61 o 
   5   8   5        7.16       13.32      3.19 o 
   6   8   5        4.41        6.23      3.05 o 
  -8   9   5        0.22        3.75      2.67 o 
  -7   9   5        1.38       -0.76      2.23 o 
  -6   9   5        2.28        3.84      2.23 o 
  -5   9   5       29.51       25.78      4.19 o 
  -4   9   5       11.30       10.78      2.10 o 
  -3   9   5        0.01       -1.20      1.04 o 
  -2   9   5        7.90        5.40      1.85 o 
  -1   9   5        5.22        5.13      1.16 o 
   0   9   5       71.10       75.00      2.88 o 
   1   9   5       55.77       51.81      3.37 o 
   2   9   5       16.10       19.63      4.40 o 
   3   9   5        7.64        2.90      2.77 o 
   4   9   5       66.76       70.61      6.50 o 
   5   9   5        7.45        6.44      2.76 o 
   6   9   5        3.97        4.20      3.60 o 
  -8  10   5        3.25        1.12      3.43 o 
  -7  10   5        8.12       12.20      3.49 o 
  -6  10   5        0.34       -0.11      1.94 o 
  -5  10   5       52.61       43.26      3.44 o 
  -4  10   5        3.65        1.83      1.79 o 
  -3  10   5       22.54       20.97      1.96 o 
  -2  10   5        0.17       -0.79      1.12 o 
  -1  10   5        2.76        3.15      1.30 o 
   0  10   5        3.68        3.13      1.64 o 
   1  10   5       29.42       33.67      2.97 o 
   2  10   5      140.94      123.39      5.22 o 
   3  10   5       52.57       58.48      4.06 o 
   4  10   5       45.61       44.99      3.92 o 
   5  10   5        7.98        1.96      4.67 o 
  -7  11   5        3.19        1.05      3.32 o 
  -6  11   5        6.98       10.18      2.91 o 
  -5  11   5       26.93       20.34      2.82 o 
  -4  11   5        3.81        6.61      2.06 o 
  -3  11   5       47.71       31.75      5.71 o 
  -2  11   5        2.93        3.90      1.51 o 
  -1  11   5       17.88       17.21      2.97 o 
   0  11   5       32.05       23.67      2.72 o 
   1  11   5       61.02       67.50      7.98 o 
   2  11   5       17.92       15.39      2.74 o 
   3  11   5       69.30       70.12      4.55 o 
   4  11   5       37.13       54.15      4.39 o 
   5  11   5        8.35       12.06      3.58 o 
  -6  12   5       14.93       14.70      3.40 o 
  -5  12   5        1.34        2.71      3.83 o 
  -4  12   5        0.01        1.48      1.82 o 
  -3  12   5        3.73        4.97      1.69 o 
  -2  12   5       15.90       14.88      2.27 o 
  -1  12   5        0.04        0.61      1.35 o 
   0  12   5        8.04       10.26      2.24 o 
   1  12   5       36.55       34.94      3.43 o 
   2  12   5        5.22        6.65      2.27 o 
   3  12   5       12.25       12.97      2.81 o 
   4  12   5       24.02       20.80      3.95 o 
  -5  13   5        0.11        0.50      2.00 o 
  -4  13   5        9.87       10.83      2.52 o 
  -3  13   5        5.91        6.67      2.04 o 
  -2  13   5        8.54        8.03      2.36 o 
  -1  13   5       40.89       47.22      3.66 o 
   0  13   5       52.39       52.65      3.97 o 
   1  13   5        0.09       -1.60      1.97 o 
   2  13   5        0.58       -0.58      2.10 o 
   3  13   5        0.02        0.13      2.97 o 
  -4  14   5        0.43        4.04      2.32 o 
  -3  14   5        0.39        0.75      2.00 o 
  -2  14   5        2.42        3.36      2.02 o 
  -1  14   5        0.01       -0.27      2.00 o 
   0  14   5        2.53        1.83      2.10 o 
   1  14   5       10.77       10.03      2.62 o 
   2  14   5        2.44       -0.89      2.96 o 
  -2  15   5        4.89        3.30      2.29 o 
  -1  15   5        0.29        1.56      2.59 o 
 -10   0   6        6.21        4.49      4.63 o 
  -9   0   6       16.74       21.09      6.06 o 
  -8   0   6      120.23      131.98     13.64 o 
  -7   0   6        4.96        2.41      5.22 o 
  -6   0   6       92.81       90.07      6.71 o 
  -5   0   6        3.34        5.47      2.08 o 
  -4   0   6       64.31       56.02      3.89 o 
  -3   0   6       59.39       58.60      2.64 o 
  -2   0   6      597.64      644.39     11.19 o 
  -1   0   6      313.44      347.68      6.98 o 
   0   0   6        0.60        0.85      0.71 o 
   1   0   6        1.69        0.15      1.62 o 
   2   0   6       33.19       38.09      3.70 o 
   3   0   6      159.55      140.23     19.55 o 
   4   0   6       12.27       16.33      5.57 o 
   5   0   6      567.39      567.73     23.73 o 
   6   0   6        3.86        3.39      4.38 o 
   7   0   6        4.49        3.39      4.58 o 
 -10   1   6        0.00       -1.02      2.72 o 
  -9   1   6        1.90        0.12      2.29 o 
  -8   1   6        0.41       -1.71      1.51 o 
  -7   1   6        9.43        9.50      1.97 o 
  -6   1   6       15.30       18.28      2.24 o 
  -5   1   6       54.90       58.42      3.01 o 
  -4   1   6        0.00       -0.88      1.03 o 
  -3   1   6        3.31        3.06      0.80 o 
  -2   1   6      468.44      529.80      6.82 o 
  -1   1   6      532.32      595.52      8.19 o 
   0   1   6       10.15        7.62      1.36 o 
   1   1   6        7.63        7.10      1.53 o 
   2   1   6        3.23        4.81      1.57 o 
   3   1   6        1.79        1.24      1.48 o 
   4   1   6      325.74      311.20      7.46 o 
   5   1   6       10.72       11.75      2.97 o 
   6   1   6       36.83       28.59      9.44 o 
   7   1   6        2.46        8.18      3.66 o 
 -10   2   6        5.64        2.39      3.55 o 
  -9   2   6       12.48        9.52      2.93 o 
  -8   2   6        0.21        0.77      2.08 o 
  -7   2   6        3.22        5.97      1.74 o 
  -6   2   6        0.02        0.46      1.33 o 
  -5   2   6        0.11        0.77      1.27 o 
  -4   2   6       17.55       17.01      2.27 o 
  -3   2   6      861.73      901.19     11.42 o 
  -2   2   6       84.05       87.92      2.30 o 
  -1   2   6       47.39       50.46      1.71 o 
   0   2   6       54.89       66.47      2.31 o 
   1   2   6      155.58      165.92      4.69 o 
   2   2   6        0.41       -1.28      1.28 o 
   3   2   6      197.67      202.26      5.99 o 
   4   2   6      135.53      135.99      5.94 o 
   5   2   6        0.17        0.38      1.98 o 
   6   2   6       31.89       35.95      5.24 o 
   7   2   6       15.08        9.20      3.72 o 
 -10   3   6        2.97        3.35      2.81 o 
  -9   3   6        0.37        4.05      2.59 o 
  -8   3   6        2.81        4.48      2.21 o 
  -7   3   6       18.65       21.02      2.54 o 
  -6   3   6        9.87        8.38      1.85 o 
  -5   3   6       19.33       19.05      2.29 o 
  -4   3   6      296.76      305.32      6.62 o 
  -3   3   6       14.96       12.35      1.79 o 
  -2   3   6       65.95       74.98      2.24 o 
  -1   3   6       26.28       30.61      1.72 o 
   0   3   6       11.89       12.83      1.31 o 
   1   3   6      216.10      225.55      8.60 o 
   2   3   6      145.61      151.26      4.71 o 
   3   3   6      451.77      456.82      9.20 o 
   4   3   6        2.43        3.91      2.08 o 
   5   3   6       12.46        8.22      2.59 o 
   6   3   6       16.75       14.85      3.15 o 
   7   3   6        4.19        4.17      4.99 o 
 -10   4   6        0.20        0.60      4.51 o 
  -9   4   6        5.47        1.24      2.46 o 
  -8   4   6       21.55       26.71      3.57 o 
  -7   4   6        8.23       10.58      2.58 o 
  -6   4   6        1.09        0.26      1.42 o 
  -5   4   6       92.04      104.48      3.96 o 
  -4   4   6       80.17       78.90      3.41 o 
  -3   4   6       35.19       32.16      2.02 o 
  -2   4   6       95.45      104.83      2.95 o 
  -1   4   6      192.40      193.02      3.68 o 
   0   4   6        3.54        3.62      1.12 o 
   1   4   6        2.63        2.29      1.13 o 
   2   4   6      387.45      347.86      7.53 o 
   3   4   6       19.30       17.79      2.84 o 
   4   4   6      136.22      133.13     10.15 o 
   5   4   6       17.54       17.70      3.18 o 
   6   4   6        0.74        1.45      2.59 o 
  -9   5   6        0.41        0.63      2.82 o 
  -8   5   6        0.16        2.21      2.31 o 
  -7   5   6        7.58        6.54      2.31 o 
  -6   5   6       13.35       14.51      2.17 o 
  -5   5   6        4.45        2.77      1.52 o 
  -4   5   6       16.05       18.78      1.80 o 
  -3   5   6       19.87       17.34      1.41 o 
  -2   5   6      341.39      316.66      5.22 o 
  -1   5   6       86.84       72.64      2.39 o 
   0   5   6       98.18       85.97      3.33 o 
   1   5   6      486.13      471.17      8.81 o 
   2   5   6       81.52       83.87      3.69 o 
   3   5   6       35.15       42.16      4.87 o 
   4   5   6        0.43       -1.19      2.31 o 
   5   5   6        0.03       -2.98      2.53 o 
   6   5   6        3.48        4.75      2.78 o 
  -9   6   6       15.96       14.75      3.27 o 
  -8   6   6        1.83       -0.34      2.23 o 
  -7   6   6        0.02        1.36      2.04 o 
  -6   6   6        7.48        3.29      1.98 o 
  -5   6   6       25.98       29.64      2.64 o 
  -4   6   6       17.40       21.99      1.89 o 
  -3   6   6       12.00       12.89      1.44 o 
  -2   6   6       39.54       49.35      2.93 o 
  -1   6   6        0.95        0.25      0.77 o 
   0   6   6        4.92        6.27      2.19 o 
   1   6   6        0.13       -1.66      1.11 o 
   2   6   6      136.48      122.08      5.51 o 
   3   6   6      221.36      209.19      7.54 o 
   4   6   6       58.00       73.84      5.08 o 
   5   6   6        0.10       -0.91      2.29 o 
   6   6   6        0.74        2.06      3.42 o 
  -9   7   6        0.52       -0.21      2.43 o 
  -8   7   6        8.53        8.42      3.36 o 
  -7   7   6        7.80        4.05      3.08 o 
  -6   7   6        3.90        7.25      2.26 o 
  -5   7   6        0.06        0.92      1.51 o 
  -4   7   6        9.24        9.86      1.66 o 
  -3   7   6        0.23       -0.34      1.23 o 
  -2   7   6       24.82       28.93      4.30 o 
  -1   7   6       20.23       19.67      2.15 o 
   0   7   6       22.94       25.18      2.53 o 
   1   7   6      154.28      147.87      4.22 o 
   2   7   6       76.41       99.27      7.09 o 
   3   7   6       22.20       19.08      3.19 o 
   4   7   6        0.32        0.63      2.22 o 
   5   7   6       14.61       21.77      5.34 o 
   6   7   6        0.10        0.41      2.63 o 
  -8   8   6        8.23        8.54      2.79 o 
  -7   8   6        8.52       10.52      2.90 o 
  -6   8   6       20.75       16.62      3.10 o 
  -5   8   6        1.25       -0.27      1.69 o 
  -4   8   6       12.67       12.23      1.84 o 
  -3   8   6       34.20       36.14      2.99 o 
  -2   8   6       10.28        7.86      1.70 o 
  -1   8   6        3.08        2.87      1.38 o 
   0   8   6       11.13        8.94      1.75 o 
   1   8   6       89.34       80.77      4.79 o 
   2   8   6       70.82       70.01      4.03 o 
   3   8   6       15.18       18.80      3.27 o 
   4   8   6       32.17       38.03      4.31 o 
   5   8   6        0.32        4.29      2.66 o 
  -8   9   6        0.69        5.32      2.87 o 
  -7   9   6        0.75        6.09      2.47 o 
  -6   9   6        4.01        3.03      2.48 o 
  -5   9   6       30.41       29.02      5.62 o 
  -4   9   6        1.39        0.41      1.48 o 
  -3   9   6        7.87        5.01      1.28 o 
  -2   9   6       89.39       94.48      3.27 o 
  -1   9   6        2.99        4.56      1.73 o 
   0   9   6        0.81        0.79      1.53 o 
   1   9   6      356.45      354.45      8.38 o 
   2   9   6      233.49      219.80      6.77 o 
   3   9   6       19.43       17.46      3.29 o 
   4   9   6        0.64        1.02      2.40 o 
   5   9   6        0.98        0.06      2.67 o 
  -7  10   6        6.04        2.76      3.27 o 
  -6  10   6        0.00       -1.31      2.09 o 
  -5  10   6       51.16       43.22      4.21 o 
  -4  10   6        8.51        7.70      2.03 o 
  -3  10   6        4.35        6.73      1.70 o 
  -2  10   6       18.97       19.21      2.22 o 
  -1  10   6        0.00       -0.37      1.29 o 
   0  10   6       25.98       27.28      2.83 o 
   1  10   6        4.48        2.68      2.71 o 
   2  10   6       45.48       59.49      4.11 o 
   3  10   6        9.52       12.49      3.08 o 
   4  10   6        1.80        0.50      3.61 o 
  -7  11   6        0.37       -1.49      2.62 o 
  -6  11   6        0.07        4.40      2.59 o 
  -5  11   6        2.77        2.55      2.25 o 
  -4  11   6       50.70       47.69      4.24 o 
  -3  11   6        0.44        0.76      1.60 o 
  -2  11   6        0.22        0.15      1.49 o 
  -1  11   6        9.17        6.65      2.56 o 
   0  11   6       31.08       25.54      3.07 o 
   1  11   6       18.78       12.52      2.57 o 
   2  11   6        0.54        3.07      1.96 o 
   3  11   6       52.72       45.75      4.83 o 
   4  11   6        1.34        0.04      2.71 o 
  -6  12   6        0.47        0.56      2.49 o 
  -5  12   6        2.83        5.68      3.10 o 
  -4  12   6        0.01        2.68      1.95 o 
  -3  12   6       44.49       45.77      3.74 o 
  -2  12   6       16.72       12.71      2.22 o 
  -1  12   6        1.71        4.00      1.87 o 
   0  12   6       16.73       20.11      3.15 o 
   1  12   6       13.67       14.61      2.75 o 
   2  12   6        5.83        6.84      2.99 o 
   3  12   6       15.57       20.40      3.90 o 
  -5  13   6        2.73        6.91      2.99 o 
  -4  13   6        0.14        1.81      2.09 o 
  -3  13   6        0.02        2.60      2.26 o 
  -2  13   6        0.97        3.09      2.44 o 
  -1  13   6       19.07       22.02      3.90 o 
   0  13   6        0.49        0.75      1.94 o 
   1  13   6        0.00       -1.14      1.99 o 
   2  13   6        0.09        2.48      2.65 o 
  -3  14   6       10.10        7.55      3.70 o 
  -2  14   6       29.87       25.97      3.80 o 
  -1  14   6       21.19       16.85      2.96 o 
   0  14   6        1.67        2.16      2.34 o 
 -10   1   7        2.89        2.19      3.33 o 
  -9   1   7        0.38       -0.04      2.22 o 
  -8   1   7       11.02       15.45      2.94 o 
  -7   1   7        0.26       -0.99      1.31 o 
  -6   1   7        4.66        2.27      1.51 o 
  -5   1   7       24.04       27.30      3.21 o 
  -4   1   7       21.59       24.43      4.81 o 
  -3   1   7      120.36      129.59      4.26 o 
  -2   1   7        6.81        6.58      1.01 o 
  -1   1   7        0.55        2.83      1.29 o 
   0   1   7       42.60       52.89      3.16 o 
   1   1   7        1.19        1.30      1.45 o 
   2   1   7       22.41       22.24      2.41 o 
   3   1   7       35.53       35.99      2.98 o 
   4   1   7       13.05        9.90      3.37 o 
   5   1   7        3.89        2.56      2.90 o 
   6   1   7        0.23       -1.97      2.81 o 
 -10   2   7       17.01       21.98      3.97 o 
  -9   2   7        1.62        1.45      2.42 o 
  -8   2   7        8.21       11.36      2.33 o 
  -7   2   7        2.55        2.43      1.66 o 
  -6   2   7       15.36       15.49      2.22 o 
  -5   2   7      219.29      208.07      5.66 o 
  -4   2   7       22.27       26.48      2.52 o 
  -3   2   7       16.63       15.18      1.68 o 
  -2   2   7       16.84       18.54      1.36 o 
  -1   2   7       61.89       71.28      2.60 o 
   0   2   7       71.09       85.52      3.62 o 
   1   2   7       49.22       52.32      3.06 o 
   2   2   7        4.97        3.90      2.71 o 
   3   2   7      178.70      189.05      8.60 o 
   4   2   7        1.90        3.75      2.32 o 
   5   2   7       39.52       45.09      4.42 o 
   6   2   7       37.87       45.31      5.88 o 
  -9   3   7        5.69       10.52      3.11 o 
  -8   3   7        5.24        3.11      2.32 o 
  -7   3   7        3.99        2.49      1.72 o 
  -6   3   7       11.16        8.86      1.87 o 
  -5   3   7      120.88      120.06      4.92 o 
  -4   3   7       27.66       27.62      2.34 o 
  -3   3   7       13.41       14.14      1.56 o 
  -2   3   7       47.41       53.37      3.07 o 
  -1   3   7        0.48       -0.57      1.13 o 
   0   3   7        7.40        6.74      4.25 o 
   1   3   7       52.63       56.53      3.85 o 
   2   3   7      864.07      825.78     13.95 o 
   3   3   7        0.46        0.19      1.96 o 
   4   3   7        0.07        0.34      2.01 o 
   5   3   7       25.64       28.14      3.77 o 
   6   3   7        8.46        4.36      3.63 o 
  -9   4   7       12.62       12.89      3.32 o 
  -8   4   7        0.08       -1.80      2.59 o 
  -7   4   7        1.37       -1.16      1.99 o 
  -6   4   7        4.39        4.86      1.80 o 
  -5   4   7       35.21       32.86      2.71 o 
  -4   4   7       12.70       14.22      1.96 o 
  -3   4   7      236.03      217.72      5.32 o 
  -2   4   7       95.01       94.90      3.08 o 
  -1   4   7       42.49       48.66      2.36 o 
   0   4   7       27.43       22.34      3.39 o 
   1   4   7      201.26      199.85      5.67 o 
   2   4   7        6.02        1.61      1.61 o 
   3   4   7       32.76       33.74      8.96 o 
   4   4   7       26.62       24.18      3.57 o 
   5   4   7        4.47        5.25      2.66 o 
   6   4   7       10.48       10.93      4.03 o 
  -9   5   7       16.91       12.97      3.45 o 
  -8   5   7        0.00        0.53      2.27 o 
  -7   5   7        9.30        6.93      2.59 o 
  -6   5   7       79.49       82.47      4.03 o 
  -5   5   7        0.21        2.23      1.54 o 
  -4   5   7      183.39      175.23      5.54 o 
  -3   5   7       39.14       44.25      2.44 o 
  -2   5   7       29.23       32.22      2.13 o 
  -1   5   7       88.39       84.23      3.09 o 
   0   5   7     1243.74     1187.92     15.61 o 
   1   5   7      640.32      660.52     11.86 o 
   2   5   7       21.41       22.63      3.30 o 
   3   5   7       13.85        7.92      2.51 o 
   4   5   7       25.47       27.37      4.60 o 
   5   5   7        6.66        0.77      3.76 o 
  -9   6   7        1.19       -1.74      2.47 o 
  -8   6   7        5.11        1.18      2.34 o 
  -7   6   7       24.83       19.66      3.25 o 
  -6   6   7        2.30        3.52      1.69 o 
  -5   6   7        1.22        0.57      1.58 o 
  -4   6   7       20.69       21.16      2.41 o 
  -3   6   7        6.74        6.05      1.47 o 
  -2   6   7      284.01      269.25      6.34 o 
  -1   6   7        0.16        0.60      1.15 o 
   0   6   7       50.75       45.13      2.99 o 
   1   6   7       73.62       71.26      3.67 o 
   2   6   7      104.44       99.93      7.23 o 
   3   6   7        4.68        7.55      2.64 o 
   4   6   7        6.04        4.54      2.63 o 
   5   6   7        6.73        5.56      3.58 o 
  -8   7   7       33.19       29.50      4.10 o 
  -7   7   7       15.01       19.03      3.33 o 
  -6   7   7        1.40        1.20      1.96 o 
  -5   7   7        4.40        2.28      1.85 o 
  -4   7   7       37.79       36.95      2.90 o 
  -3   7   7        5.00        3.09      1.49 o 
  -2   7   7        3.25        2.14      1.42 o 
  -1   7   7     1810.39     1756.56     28.85 o 
   0   7   7      130.27      139.05      4.27 o 
   1   7   7      359.20      350.89      9.80 o 
   2   7   7        5.84        2.01      2.22 o 
   3   7   7        1.06       -0.07      2.26 o 
   4   7   7        0.00        1.87      3.47 o 
   5   7   7       21.60       33.96      5.57 o 
  -8   8   7        0.84       -0.56      2.43 o 
  -7   8   7       39.24       42.41      6.07 o 
  -6   8   7        0.09        1.89      2.14 o 
  -5   8   7        0.55       -0.30      1.68 o 
  -4   8   7        0.32        1.68      1.63 o 
  -3   8   7       12.80       18.44      2.22 o 
  -2   8   7        6.48        6.56      1.91 o 
  -1   8   7      193.61      193.15      5.75 o 
   0   8   7       69.89       78.35      3.37 o 
   1   8   7       35.69       42.65      3.99 o 
   2   8   7        4.18        6.62      2.58 o 
   3   8   7        3.12        3.31      2.37 o 
   4   8   7        0.06        3.48      2.64 o 
  -8   9   7        0.03       -0.65      2.50 o 
  -7   9   7        0.11       -3.35      2.23 o 
  -6   9   7       21.54       24.09      5.50 o 
  -5   9   7        3.96       -1.04      1.97 o 
  -4   9   7        2.22       -1.60      1.58 o 
  -3   9   7       65.66       68.55      3.81 o 
  -2   9   7       19.00       13.72      1.93 o 
  -1   9   7        1.70        0.64      1.25 o 
   0   9   7       39.26       33.59      3.07 o 
   1   9   7       67.97       75.59      4.77 o 
   2   9   7       11.48        7.38      2.65 o 
   3   9   7       10.90        9.70      4.86 o 
   4   9   7        6.11        6.31      3.08 o 
  -7  10   7        0.01        1.54      3.16 o 
  -6  10   7        1.42        2.39      2.58 o 
  -5  10   7       14.21       16.76      3.17 o 
  -4  10   7       29.85       30.93      3.31 o 
  -3  10   7        0.57        0.63      1.93 o 
  -2  10   7       17.39       19.18      2.29 o 
  -1  10   7        8.33       11.22      1.98 o 
   0  10   7        0.07        3.87      1.87 o 
   1  10   7       43.55       42.31      3.57 o 
   2  10   7        0.60        0.33      2.44 o 
   3  10   7        0.64       -0.31      2.46 o 
  -6  11   7        2.01       -0.47      4.03 o 
  -5  11   7        0.01       -2.50      2.09 o 
  -4  11   7        0.49       -2.53      2.29 o 
  -3  11   7        3.26        1.65      1.98 o 
  -2  11   7        6.83        6.05      2.12 o 
  -1  11   7        9.00       13.86      2.40 o 
   0  11   7        5.49        9.20      2.34 o 
   1  11   7        1.11        3.38      2.03 o 
   2  11   7       14.54        9.81      4.32 o 
   3  11   7        7.36        9.83      3.31 o 
  -5  12   7        8.63       11.68      4.03 o 
  -4  12   7        0.01        2.91      3.57 o 
  -3  12   7        4.53        6.10      2.58 o 
  -2  12   7        0.16        0.22      2.15 o 
  -1  12   7        2.44        3.26      2.35 o 
   0  12   7        0.75        2.24      2.16 o 
   1  12   7        0.31        0.78      2.18 o 
   2  12   7        2.85        3.60      2.90 o 
  -4  13   7        0.13        4.80      3.93 o 
  -3  13   7        9.40       10.96      3.18 o 
  -2  13   7        2.68       -0.52      2.43 o 
  -1  13   7        0.25       -1.70      2.17 o 
   0  13   7        1.81        2.76      2.39 o 
  -9   0   8        1.92        2.64      2.99 o 
  -8   0   8        1.95        3.99      2.95 o 
  -7   0   8      218.10      204.97      9.96 o 
  -6   0   8      125.04      131.52      6.66 o 
  -5   0   8      115.25      127.24      6.28 o 
  -4   0   8        0.04        1.99      1.91 o 
  -3   0   8       10.08       12.61      2.51 o 
  -2   0   8        0.21       -0.33      1.89 o 
  -1   0   8       64.83       57.07      4.48 o 
   0   0   8       19.43       23.35      3.43 o 
   1   0   8        6.73        2.56      2.21 o 
   2   0   8       81.68       92.25      6.26 o 
   3   0   8       36.91       25.94      4.77 o 
   4   0   8       91.28       87.87      9.89 o 
   5   0   8        5.56       -5.22      3.48 o 
  -9   1   8        0.08        1.63      2.31 o 
  -8   1   8       47.71       41.16      3.48 o 
  -7   1   8       43.62       44.99      3.41 o 
  -6   1   8       30.24       37.47      2.97 o 
  -5   1   8        9.96        8.55      2.42 o 
  -4   1   8       67.23       67.43      3.29 o 
  -3   1   8       24.10       21.97      2.41 o 
  -2   1   8        4.68        7.06      1.60 o 
  -1   1   8       85.33       78.82      3.59 o 
   0   1   8       34.31       39.58      2.92 o 
   1   1   8        5.80        6.66      1.89 o 
   2   1   8        1.25        0.37      1.54 o 
   3   1   8      205.58      192.01     16.47 o 
   4   1   8       13.24       12.73      3.80 o 
   5   1   8        7.37        2.84      3.30 o 
  -9   2   8       11.57       15.90      4.22 o 
  -8   2   8        5.06        8.69      2.35 o 
  -7   2   8       14.22       17.48      2.90 o 
  -6   2   8       53.29       46.81      3.24 o 
  -5   2   8        5.25        2.91      1.75 o 
  -4   2   8        7.40       11.54      2.48 o 
  -3   2   8       65.76       73.55      3.95 o 
  -2   2   8        5.27        6.61      1.94 o 
  -1   2   8       68.91       72.10      3.66 o 
   0   2   8       32.19       47.06      4.35 o 
   1   2   8      107.90      103.75      4.38 o 
   2   2   8       33.89       33.37      3.01 o 
   3   2   8       59.33       76.68      5.61 o 
   4   2   8       40.53       43.35     11.78 o 
   5   2   8        0.58        4.51      3.49 o 
  -9   3   8        1.62        0.23      2.59 o 
  -8   3   8        0.40        0.50      1.77 o 
  -7   3   8        3.03        1.57      1.75 o 
  -6   3   8        2.13        3.77      1.74 o 
  -5   3   8      304.22      295.77      8.36 o 
  -4   3   8       18.81       15.48      2.44 o 
  -3   3   8       37.95       38.71      3.21 o 
  -2   3   8       53.78       53.61      3.64 o 
  -1   3   8       71.54       86.01      3.94 o 
   0   3   8      108.82      111.65      4.58 o 
   1   3   8      190.95      177.29      5.62 o 
   2   3   8      102.34       90.89      4.32 o 
   3   3   8        0.21       -1.07      1.88 o 
   4   3   8        2.96        0.42      2.39 o 
   5   3   8        1.69        4.10      2.75 o 
  -9   4   8        3.79        5.51      3.60 o 
  -8   4   8        0.11       -0.67      2.10 o 
  -7   4   8       21.50       26.11      2.93 o 
  -6   4   8        8.97        7.21      1.92 o 
  -5   4   8        5.20        4.62      1.73 o 
  -4   4   8      326.84      328.99      7.45 o 
  -3   4   8       57.22       57.84      3.83 o 
  -2   4   8      427.25      416.17     11.59 o 
  -1   4   8      121.26      130.47      8.33 o 
   0   4   8       23.97       27.93      3.08 o 
   1   4   8       27.55       25.16      3.20 o 
   2   4   8      140.29      129.77      6.12 o 
   3   4   8        4.96        6.54      2.57 o 
   4   4   8       31.79       35.15      6.72 o 
   5   4   8        9.12        9.58      3.20 o 
  -9   5   8        0.94        0.36      2.66 o 
  -8   5   8        0.61        0.97      2.45 o 
  -7   5   8       15.59       13.85      2.97 o 
  -6   5   8        1.37        1.54      1.61 o 
  -5   5   8        1.85        1.43      1.54 o 
  -4   5   8        1.16        0.28      1.71 o 
  -3   5   8      445.23      423.70     14.53 o 
  -2   5   8        3.99        3.35      2.47 o 
  -1   5   8        9.85       14.87      2.18 o 
   0   5   8      535.30      522.18     10.26 o 
   1   5   8        3.24        1.72      1.55 o 
   2   5   8       25.91       25.19      3.43 o 
   3   5   8        0.56        0.50      2.17 o 
   4   5   8        1.79        2.32      2.63 o 
   5   5   8        0.27        0.47      2.70 o 
  -8   6   8        4.87        7.44      2.84 o 
  -7   6   8       15.86       12.08      2.97 o 
  -6   6   8        1.02       -0.39      1.48 o 
  -5   6   8        0.90        2.55      2.53 o 
  -4   6   8       34.38       40.59      3.59 o 
  -3   6   8      417.77      437.99     10.67 o 
  -2   6   8      356.93      362.95      8.04 o 
  -1   6   8      319.53      307.63      7.99 o 
   0   6   8        9.59        9.79      2.73 o 
   1   6   8        8.20        7.49      2.38 o 
   2   6   8       10.42        8.37      2.59 o 
   3   6   8        2.20        1.46      2.37 o 
   4   6   8        8.50        4.95      3.68 o 
  -8   7   8        0.11       -0.19      2.37 o 
  -7   7   8        0.13       -1.28      2.04 o 
  -6   7   8        4.01        3.11      2.16 o 
  -5   7   8        3.22        5.44      2.71 o 
  -4   7   8       31.14       20.56      3.81 o 
  -3   7   8       10.21       10.41      2.33 o 
  -2   7   8       83.60       93.01      5.22 o 
  -1   7   8        4.60        4.70      1.89 o 
   0   7   8       25.88       28.55      3.14 o 
   1   7   8        1.22        1.15      2.15 o 
   2   7   8        0.41        1.54      2.26 o 
   3   7   8        0.17        2.50      2.44 o 
   4   7   8        0.91        3.80      3.12 o 
  -7   8   8       13.13       10.37      4.37 o 
  -6   8   8        0.67        1.34      3.28 o 
  -5   8   8        0.17        0.12      1.67 o 
  -4   8   8        6.97        9.27      2.43 o 
  -3   8   8      208.92      229.49      7.62 o 
  -2   8   8       48.78       47.32      3.25 o 
  -1   8   8      135.29      122.12      6.06 o 
   0   8   8       74.58       73.55      4.84 o 
   1   8   8        4.34        2.42      2.25 o 
   2   8   8        1.36        1.23      2.39 o 
   3   8   8        5.19        1.89      2.45 o 
  -7   9   8        5.25        0.02      2.52 o 
  -6   9   8        0.01       -0.45      2.23 o 
  -5   9   8        1.88        1.36      2.66 o 
  -4   9   8        2.69        3.60      2.28 o 
  -3   9   8       83.34      101.42      6.71 o 
  -2   9   8        0.07       -0.76      1.57 o 
  -1   9   8      127.11      117.36     11.39 o 
   0   9   8       40.26       38.61      4.12 o 
   1   9   8        3.56        2.12      2.75 o 
   2   9   8        0.65       -2.89      2.08 o 
   3   9   8       13.90       14.84      5.67 o 
  -6  10   8        7.87        5.79      2.79 o 
  -5  10   8        3.64        0.77      2.68 o 
  -4  10   8       27.59       32.38      4.25 o 
  -3  10   8       11.54       10.47      2.86 o 
  -2  10   8       35.27       37.10      3.28 o 
  -1  10   8        1.31       -0.74      1.62 o 
   0  10   8        3.87        5.74      2.72 o 
   1  10   8       24.50       18.98      4.59 o 
   2  10   8        8.50       11.78      3.33 o 
  -5  11   8       37.52       34.79      7.37 o 
  -4  11   8        7.32       10.06      3.33 o 
  -3  11   8        1.19        3.13      3.29 o 
  -2  11   8        0.36       -2.08      2.16 o 
  -1  11   8        4.63        5.20      2.28 o 
   0  11   8       28.62       31.27      4.18 o 
   1  11   8        0.02        0.27      2.96 o 
  -4  12   8        0.19       -0.31      2.82 o 
  -3  12   8        0.25       -0.22      3.06 o 
  -2  12   8        5.00        9.95      3.01 o 
  -1  12   8        1.88       -1.97      4.03 o 
   0  12   8        0.12       -2.23      2.57 o 
  -9   1   9       17.46       16.25      2.83 o 
  -8   1   9        3.58        7.16      2.22 o 
  -7   1   9       95.76      103.00      4.87 o 
  -6   1   9        0.63        1.44      1.64 o 
  -5   1   9       24.78       21.15      2.40 o 
  -4   1   9       15.58       16.32      3.47 o 
  -3   1   9       75.93       77.08      5.68 o 
  -2   1   9       13.69       18.27      3.38 o 
  -1   1   9       24.82       22.12      2.43 o 
   0   1   9      222.75      193.34      5.97 o 
   1   1   9      116.92       94.25      6.68 o 
   2   1   9        1.61        1.23      1.82 o 
   3   1   9        0.43        1.78      2.28 o 
   4   1   9        0.74        0.68      3.27 o 
  -9   2   9        8.77        7.82      2.85 o 
  -8   2   9       11.76       11.30      2.97 o 
  -7   2   9        3.34        1.64      2.38 o 
  -6   2   9      173.96      180.85      8.43 o 
  -5   2   9        0.06       -0.51      1.40 o 
  -4   2   9      146.30      142.89      7.26 o 
  -3   2   9       79.79       74.62      5.62 o 
  -2   2   9        5.54        2.98      2.54 o 
  -1   2   9       21.42       18.68      2.54 o 
   0   2   9       30.14       17.21      2.45 o 
   1   2   9       21.26       24.06      3.25 o 
   2   2   9       18.71       24.36      3.05 o 
   3   2   9        3.63        5.21      2.56 o 
   4   2   9        1.40        2.04      2.49 o 
  -8   3   9        5.93        7.54      2.42 o 
  -7   3   9        0.28        1.40      1.82 o 
  -6   3   9       48.27       52.41      4.02 o 
  -5   3   9      235.50      237.61      8.38 o 
  -4   3   9        4.72        4.64      1.95 o 
  -3   3   9       19.49       17.63      3.51 o 
  -2   3   9       88.13       91.12      6.15 o 
  -1   3   9       70.82       79.58      3.96 o 
   0   3   9        0.34        2.69      1.82 o 
   1   3   9        0.72       -1.31      1.55 o 
   2   3   9       26.01       25.56      6.64 o 
   3   3   9        1.62        4.46      2.46 o 
   4   3   9        0.51        1.66      2.51 o 
  -8   4   9        2.41        4.98      2.80 o 
  -7   4   9        6.66        5.64      2.03 o 
  -6   4   9        1.30        0.71      1.55 o 
  -5   4   9      194.81      190.18      6.95 o 
  -4   4   9       64.98       60.27      4.14 o 
  -3   4   9        0.37        1.53      2.12 o 
  -2   4   9        0.03        1.34      2.10 o 
  -1   4   9        4.93        4.74      2.42 o 
   0   4   9      100.41       93.15      4.35 o 
   1   4   9       11.73       14.34      2.94 o 
   2   4   9       12.63        9.69      2.68 o 
   3   4   9        2.89        0.09      2.25 o 
   4   4   9       16.23       25.69      6.36 o 
  -8   5   9        2.69        3.30      2.65 o 
  -7   5   9        0.78        0.78      1.94 o 
  -6   5   9       40.63       29.20      3.40 o 
  -5   5   9        3.40        1.12      1.90 o 
  -4   5   9      196.63      228.12     18.20 o 
  -3   5   9        8.85        6.31      2.72 o 
  -2   5   9       21.36       19.01      3.63 o 
  -1   5   9       48.89       48.27      6.93 o 
   0   5   9       25.46       23.95      3.31 o 
   1   5   9        0.46        7.34      2.63 o 
   2   5   9       20.01       19.41      3.53 o 
   3   5   9        5.22        5.77      2.82 o 
  -8   6   9        1.43       -1.87      2.38 o 
  -7   6   9        0.12        0.33      2.24 o 
  -6   6   9        4.83        8.31      2.51 o 
  -5   6   9        0.90        0.22      1.84 o 
  -4   6   9        8.37        8.77      2.37 o 
  -3   6   9       50.32       50.86      5.26 o 
  -2   6   9       92.12       97.59      6.59 o 
  -1   6   9        3.30        2.72      1.80 o 
   0   6   9        0.85        1.68      1.84 o 
   1   6   9        0.18       -1.52      2.06 o 
   2   6   9       13.60       16.61      4.06 o 
   3   6   9        1.42       -0.30      2.46 o 
  -7   7   9        0.29        3.44      2.49 o 
  -6   7   9       18.27       21.16      3.36 o 
  -5   7   9        4.18        4.46      2.28 o 
  -4   7   9        2.00        1.71      2.00 o 
  -3   7   9       46.91       54.05      5.27 o 
  -2   7   9      210.09      209.77      7.53 o 
  -1   7   9       57.29       59.69      4.46 o 
   0   7   9        0.37        2.68      2.25 o 
   1   7   9       14.69       17.31      3.20 o 
   2   7   9        0.22        2.18      2.57 o 
   3   7   9        0.40        2.23      3.80 o 
  -7   8   9        0.94        2.74      3.11 o 
  -6   8   9        4.52        8.76      3.31 o 
  -5   8   9       10.01        4.25      3.71 o 
  -4   8   9       40.21       40.03      3.89 o 
  -3   8   9      176.76      176.82      8.73 o 
  -2   8   9       18.45       18.05      3.11 o 
  -1   8   9        1.06        0.12      2.04 o 
   0   8   9        2.93       -0.04      2.33 o 
   1   8   9        0.07       -2.13      2.31 o 
   2   8   9        0.00       -1.41      2.54 o 
  -6   9   9        2.54        5.32      3.20 o 
  -5   9   9        7.97       11.30      2.95 o 
  -4   9   9      132.08      141.32      6.57 o 
  -3   9   9        0.81        1.10      2.11 o 
  -2   9   9        0.11       -0.80      2.10 o 
  -1   9   9        0.09       -2.06      2.75 o 
   0   9   9        7.16        7.13      2.86 o 
   1   9   9        1.94        5.54      2.76 o 
  -5  10   9       50.94       58.15      6.11 o 
  -4  10   9       22.13       31.05      4.00 o 
  -3  10   9       21.66       17.08      3.29 o 
  -2  10   9       23.19       21.51      3.52 o 
  -1  10   9        0.49       -2.67      2.96 o 
   0  10   9       11.93        7.68      3.20 o 
  -3  11   9       10.19        8.71      2.88 o 
  -2  11   9        0.00       -1.94      2.95 o 
  -1  11   9        0.05       -4.27      3.17 o 
  -8   0  10      109.67      122.38      7.99 o 
  -7   0  10        0.01       -1.17      3.29 o 
  -6   0  10      122.40      122.46     10.62 o 
  -5   0  10       10.36       19.63      5.68 o 
  -4   0  10        0.30        0.26      3.30 o 
  -3   0  10       69.94       85.18      9.06 o 
  -2   0  10      449.68      420.05     19.70 o 
  -1   0  10        7.69        7.95      4.23 o 
   0   0  10       28.01       32.31      4.56 o 
   1   0  10        7.10        1.37      2.80 o 
   2   0  10       15.71       13.29      3.93 o 
   3   0  10        1.30        4.74      4.85 o 
  -8   1  10       53.10       50.85      4.38 o 
  -7   1  10        2.67        2.63      2.00 o 
  -6   1  10        3.96        3.41      2.76 o 
  -5   1  10        1.57       -1.79      3.33 o 
  -4   1  10       32.41       30.78      4.42 o 
  -3   1  10        7.15       11.59      3.53 o 
  -2   1  10        7.33        9.45      3.04 o 
  -1   1  10        3.02        2.54      2.52 o 
   0   1  10       26.14       29.80      6.03 o 
   1   1  10       21.57       16.17      2.78 o 
   2   1  10        0.63        1.98      2.14 o 
   3   1  10        0.12        0.34      2.48 o 
  -8   2  10       13.37       10.97      2.95 o 
  -7   2  10       90.79       89.15      5.53 o 
  -6   2  10       11.24        4.77      2.39 o 
  -5   2  10        5.80        4.90      2.78 o 
  -4   2  10       26.31       25.86      4.07 o 
  -3   2  10       41.82       40.02      4.87 o 
  -2   2  10       15.49       11.21      3.36 o 
  -1   2  10       94.09       91.23     13.77 o 
   0   2  10       11.16        8.11      2.17 o 
   1   2  10       15.55       14.85      2.68 o 
   2   2  10        3.64        5.37      2.75 o 
   3   2  10       10.62       14.37      3.32 o 
  -8   3  10        1.12       -2.12      2.00 o 
  -7   3  10       11.22       13.26      3.00 o 
  -6   3  10       63.22       69.40      4.84 o 
  -5   3  10        7.96        7.85      3.13 o 
  -4   3  10        0.06        1.41      2.32 o 
  -3   3  10       22.94       18.12      3.72 o 
  -2   3  10       24.90       21.70      3.90 o 
  -1   3  10       12.80       11.78      3.11 o 
   0   3  10       25.78       35.00      3.36 o 
   1   3  10        3.59        3.30      2.11 o 
   2   3  10        3.56        8.01      2.82 o 
   3   3  10        2.27        4.89      2.85 o 
  -7   4  10        1.11       -0.31      2.18 o 
  -6   4  10        0.86        1.75      2.08 o 
  -5   4  10        0.01        0.22      2.62 o 
  -4   4  10        3.82        2.62      2.72 o 
  -3   4  10       12.25        8.63      3.32 o 
  -2   4  10        8.69        5.85      2.84 o 
  -1   4  10        6.36        6.51      2.38 o 
   0   4  10        3.35        2.40      1.89 o 
   1   4  10        5.42       -2.79      3.18 o 
   2   4  10        4.70        3.68      2.74 o 
  -7   5  10        0.51       -0.52      2.15 o 
  -6   5  10        0.59       -0.81      1.97 o 
  -5   5  10        4.79        4.59      2.86 o 
  -4   5  10       34.07       36.47      4.91 o 
  -3   5  10        0.63       -2.46      2.23 o 
  -2   5  10       43.30       47.32      5.22 o 
  -1   5  10        3.11        7.87      2.65 o 
   0   5  10       14.12       14.68      2.76 o 
   1   5  10       11.30        7.79      2.90 o 
   2   5  10       17.57       15.81      3.68 o 
  -7   6  10        0.00        2.34      2.45 o 
  -6   6  10        3.67        1.98      2.44 o 
  -5   6  10        8.26       12.49      3.56 o 
  -4   6  10        0.03       -0.31      2.40 o 
  -3   6  10        2.67        0.40      2.87 o 
  -2   6  10        5.75        6.21      3.10 o 
  -1   6  10        8.63        5.58      2.48 o 
   0   6  10        0.08        4.16      3.29 o 
   1   6  10        1.23        4.16      3.08 o 
   2   6  10       22.73       42.32      4.93 o 
  -6   7  10        0.59        3.47      2.45 o 
  -5   7  10        2.40        0.23      2.05 o 
  -4   7  10        6.41        6.84      3.07 o 
  -3   7  10        6.69        4.74      3.11 o 
  -2   7  10       24.03       24.19      4.44 o 
  -1   7  10        0.01       -2.99      2.20 o 
   0   7  10        2.19        2.86      4.30 o 
   1   7  10        1.30       -1.33      3.04 o 
  -5   8  10        0.01        2.53      2.44 o 
  -4   8  10        2.55        1.88      2.92 o 
  -3   8  10        1.43        2.02      2.93 o 
  -2   8  10        3.68        1.78      2.76 o 
  -1   8  10        1.14        4.33      3.54 o 
   0   8  10        6.62        6.47      3.78 o 
  -4   9  10       11.42       10.04      3.64 o 
  -3   9  10        2.54        3.83      3.22 o 
  -2   9  10        0.83        6.10      3.42 o 
  -1   9  10        1.76       -2.97      3.97 o 
  -7   1  11        1.72        1.28      3.01 o 
  -6   1  11       14.13       15.45      5.03 o 
  -5   1  11       21.30       15.61      3.87 o 
  -4   1  11       13.93       17.09      3.90 o 
  -3   1  11        9.17        5.32      2.86 o 
  -2   1  11        1.09       -0.81      2.44 o 
  -1   1  11        3.68        5.36      3.03 o 
   0   1  11        6.05        3.41      3.28 o 
   1   1  11        2.29        5.33      2.41 o 
  -7   2  11        0.00       -0.36      2.67 o 
  -6   2  11        3.77        1.10      2.86 o 
  -5   2  11        0.33        1.84      2.64 o 
  -4   2  11       61.01       54.66      5.85 o 
  -3   2  11        0.20       -2.17      2.12 o 
  -2   2  11       24.74       17.98      4.08 o 
  -1   2  11       16.75       22.99      4.35 o 
   0   2  11        0.04        1.35      2.84 o 
   1   2  11        0.39        2.64      2.26 o 
  -7   3  11        6.09        4.96      3.37 o 
  -6   3  11        1.08       -0.16      2.97 o 
  -5   3  11       43.82       39.09      5.23 o 
  -4   3  11       21.06       23.49      4.41 o 
  -3   3  11        8.26        6.05      3.03 o 
  -2   3  11        0.76        1.33      2.82 o 
  -1   3  11       16.45       12.01      3.63 o 
   0   3  11        6.49        3.27      2.51 o 
   1   3  11        2.68        4.46      2.70 o 
  -6   4  11       11.86       11.30      4.77 o 
  -5   4  11        1.27        3.78      3.01 o 
  -4   4  11        0.42        0.67      2.43 o 
  -3   4  11       16.74       20.32      6.58 o 
  -2   4  11        0.36        0.35      3.33 o 
  -1   4  11        2.02        2.13      2.78 o 
   0   4  11        0.04        1.11      2.27 o 
   1   4  11       18.00       33.07      4.46 o 
  -6   5  11        0.65       -1.90      2.85 o 
  -5   5  11        2.29        4.18      3.01 o 
  -4   5  11        3.04        3.73      3.03 o 
  -3   5  11        0.55       -0.65      2.66 o 
  -2   5  11        0.42        3.03      6.65 o 
  -1   5  11        1.84        3.38      3.00 o 
   0   5  11        0.18        0.54      3.06 o 
  -5   6  11        9.46        8.49      6.28 o 
  -4   6  11        1.27        0.27      2.82 o 
  -3   6  11        0.42       -2.03      2.51 o 
  -2   6  11        8.40        9.19      3.52 o 
  -1   6  11        1.09        2.06      3.16 o 
  -4   7  11       13.37       10.03      3.87 o 
  -3   7  11        0.51        1.83      3.00 o 
  -2   7  11       10.81       14.27      4.46 o 
  -5   0  12        0.79       -2.84      4.14 o 
  -4   0  12        4.19        7.93      5.35 o 
  -3   0  12       18.79       10.99      5.29 o 
  -2   0  12        5.33        1.78      4.25 o 
  -1   0  12        0.51        6.26      5.11 o 
  -5   1  12        0.72        2.06      4.04 o 
  -4   1  12       15.58       17.84      4.44 o 
  -3   1  12        0.67       -1.72      2.68 o 
  -2   1  12        4.01        4.88      3.54 o 
  -1   1  12        1.59       -0.53      3.13 o 
  -5   2  12        2.40        2.54      3.05 o 
  -4   2  12        3.08        1.54      2.97 o 
  -3   2  12        4.73        6.09      3.37 o 
  -2   2  12        0.80        0.02      2.92 o 
  -4   3  12        0.13        0.17      2.90 o 
  -3   3  12        1.18       -0.64      3.01 o 
  -2   3  12        0.10        0.16      3.10 o 
                                                 
